# Supplementary material for: Gene expression profiles associated with acute myocardial infarction and risk of cardiovascular death
Source: Genome Med. 2014 May 30;6(5):40. doi: 10.1186/gm560 (PMC4071233; doi:10.1186/gm560)
Supplement: Additional file 2: Table S1 — List of eSNPs at NLP >5 comparing Caucasian and no AMI. [file gm560-S2.xlsx]

## Sheet: eSNPs at NLP5
Probe_ID	SNP_ID	Chrom.	GENE	Distance		Effect_NoAMI	NLP NoAMI	Nobs NoAMI		Effect_Cau	NLP Cau	NObs of Cau		NLP difference
ILMN_2078599	rs2071484	19	ACP5	2742		-0.399827	5.2174	120		-0.357467	5.24195	153		-0.024542
ILMN_1671703	rs7916294	10	ACTA2	49398		-0.557043	10.4075	120		0.548738	12.6813	153		-2.27383
ILMN_2358626	rs1556822	10	ADK	31084		0.405982	5.37519	120		0.402045	6.58721	153		-1.21202
ILMN_2377430	rs10217363	9	AGPAT2	2869		-0.418228	5.69857	120		-0.372877	5.68462	153		0.0139537
ILMN_2223922	rs2059403	9	AGTPBP1	6572		0.400243	5.22797	120		0.428452	7.48216	153		-2.25418
ILMN_1798308	rs1809028	2	AHSA2	106		0.478632	7.49309	120		0.508313	10.7036	153		-3.21049
ILMN_1779965	rs10819317	9	AK1	40052		0.410296	5.48766	120		0.361692	5.36103	153		0.126626
ILMN_1718808	rs9914273	17	AKAP10	6814		-0.443769	6.41534	120		-0.465032	8.85528	153		-2.43993
ILMN_1665982	rs8056923	16	AKTIP	88703		-0.424059	5.85708	120		-0.375195	5.75318	153		0.103895
ILMN_1739942	rs1039968	2	ALS2CR13	77232		0.459847	6.89752	120		0.446824	8.10185	152		-1.20433
ILMN_1723116	rs869205	16	AMFR	1742		-0.493702	7.99742	120		-0.477628	9.36684	153		-1.36942
ILMN_1813139	rs832884	15	ANKDD1A	99101		0.553404	10.2551	120		-0.51403	10.9677	153		-0.712615
ILMN_1675483	rs3821348	2	ANKMY1	44581		0.484602	7.68999	120		0.465923	8.89082	153		-1.20083
ILMN_1687351	rs13173874	5	ANKRA2	13338		-0.434749	6.10827	119		-0.390803	6.22901	153		-0.120742
ILMN_1768867	rs11746090	5	AP3B1	41406		-0.433115	6.10924	120		-0.400123	6.52503	153		-0.415797
ILMN_1708416	rs11649439	16	ARL6IP1	39840		0.431571	6.06572	120		0.350442	5.04763	153		1.01808
ILMN_2391512	rs10008757	4	ASAHL	61973		0.476297	7.41711	120		-0.490444	9.84796	152		-2.43085
ILMN_1690682	rs458434	6	B3GALT4	35838		0.623298	13.5377	120		0.600498	15.6357	153		-2.09796
ILMN_1766221	rs10758192	9	B4GALT1	20763		0.438123	6.25182	120		0.398152	6.46166	153		-0.209832
ILMN_1676528	rs9366653	6	BTN3A2	23867		-0.682639	17.048	120		-0.705966	23.6621	153		-6.61406
ILMN_1783795	rs4700772	5	BTNL3	91314		0.689619	17.5161	120		0.670466	20.5924	153		-3.07628
ILMN_1696708	rs802994	14	C14ORF166	213111		-0.467149	7.12479	120		-0.386673	6.1007	153		1.02409
ILMN_1804396	rs10483880	14	C14ORF4	10723		-0.512505	8.66189	120		-0.490011	9.8904	153		-1.22851
ILMN_2388955	rs7548973	1	C1ORF183	126961		-0.40933	5.46234	120		-0.371705	5.65013	153		-0.187782
ILMN_1657446	rs1555394	1	C1ORF57	53427		-0.46569	7.07895	120		-0.452377	8.3618	153		-1.28286
ILMN_1698243	rs2025577	1	C1ORF85	51524		0.723872	20.0185	120		0.655221	19.4004	153		0.61813
ILMN_1793724	rs440746	3	C3ORF31	56514		-0.420916	5.77128	120		-0.35781	5.25155	153		0.519731
ILMN_1810752	rs11120211	1	C4BPA	41553		0.772231	24.2702	120		0.782663	32.1743	153		-7.90406
ILMN_1672124	rs6857469	4	C4ORF18	233522		-0.43503	6.16346	120		-0.364282	5.43488	153		0.728587
ILMN_1675191	rs10070522	5	C5ORF29	5739		-0.602675	12.3858	119		0.548292	12.658	153		-0.272157
ILMN_2246083	rs10242703	7	C7ORF28B	31935		-0.593688	12.0504	120		-0.572392	13.9673	153		-1.91695
ILMN_2057981	rs1021156	8	C8ORF70	51667		-0.393027	5.04671	120		-0.349893	5.03265	153		0.0140525
ILMN_1674650	rs3752955	9	C9ORF95	8479		0.416862	5.66188	120		0.371586	5.64664	153		0.0152343
ILMN_1731064	rs3738725	1	CABC1	696		-0.436816	6.2144	120		-0.479074	9.4269	153		-3.2125
ILMN_1743021	rs3794207	12	CAMKK2	3099		0.511051	8.60908	120		0.456771	8.53089	153		0.0781904
ILMN_2192281	rs17294094	19	CARD8	9315		0.725767	20.1679	120		-0.660015	19.7678	153		0.400149
ILMN_1651705	rs10836234	11	CAT	34935		-0.492128	7.94361	120		-0.493769	10.0535	153		-2.10987
ILMN_1804735	rs11700748	21	CBS	286		0.438166	6.25306	120		0.442256	7.98141	153		-1.72835
ILMN_2050023	rs323719	1	CCDC23	2104		0.6969	18.0185	120		0.657002	19.5361	153		-1.51756
ILMN_1709227	rs7131534	11	CCDC84	594		0.397637	5.16203	120		0.419053	7.15478	153		-1.99275
ILMN_1763322	rs7616215	3	CCR3	102091		0.444429	6.43465	120		0.462688	8.76235	153		-2.3277
ILMN_2326713	rs1130276	11	CD151	6953		-0.64738	14.869	120		-0.60719	16.0574	153		-1.18844
ILMN_1701906	rs1699602	17	CD300C	23168		-0.400033	5.22264	120		0.388561	6.15914	153		-0.936496
ILMN_1784863	rs12706949	7	CD36	1390		-0.53247	9.41306	120		-0.400497	6.53708	153		2.87598
ILMN_1790973	rs6107589	20	CDS2	21549		0.420214	5.75222	120		0.383295	5.99707	153		-0.244848
ILMN_2359945	rs258097	16	CES1	71024		0.430628	6.03926	120		-0.449377	7.79425	144		-1.75499
ILMN_1777190	rs2930902	19	CFD	23856		-0.632312	14.0224	120		-0.572312	13.9628	153		0.0596542
ILMN_1688178	rs12485160	22	CGI-96	1004		0.529413	9.07523	117		0.465234	8.7003	150		0.374929
ILMN_1734707	rs3845960	3	CHST13	15405		-0.638171	14.3461	120		-0.617843	16.4322	150		-2.0861
ILMN_1798177	rs7143764	14	CHURC1	22213		-0.874519	37.2128	117		-0.818253	36.4413	149		0.771552
ILMN_1682226	rs10241107	7	CLDN15	8499		0.393979	5.03205	119		0.383795	5.97638	152		-0.94433
ILMN_1663142	rs7313235	12	CLEC12A	5719		0.857973	35.2065	120		0.835922	40.4544	153		-5.24785
ILMN_1784608	rs7957621	12	CLEC2B	2599		0.559398	10.3405	118		0.476544	9.15002	150		1.19046
ILMN_1808979	rs11045982	12	CLEC4D	7108		0.421254	5.78047	120		0.395096	6.36423	153		-0.583759
ILMN_1690223	rs1110038	7	CNTNAP2	178547		0.394679	5.08784	120		0.400404	6.53409	153		-1.44625
ILMN_1806733	rs2838947	21	COL18A1	23133		0.473979	7.34222	120		0.386582	6.09789	153		1.24433
ILMN_1770732	rs7220577	17	COPS3	1113		-0.396696	5.13834	120		-0.388214	6.14837	153		-1.01003
ILMN_1722025	rs1564823	5	CPEB4	1763		0.445514	6.46648	120		0.451596	8.33201	153		-1.86553
ILMN_1762316	rs1739855	1	CPSF3L	13202		-0.416494	5.65202	120		-0.413319	6.95991	153		-1.30789
ILMN_1748707	rs138850	22	CRELD2	127642		-0.430312	6.03041	120		-0.391956	6.26511	153		-0.234708
ILMN_2140700	rs3817604	4	CRIPAK	98132		0.48302	7.63746	120		0.602821	15.781	153		-8.14358
ILMN_1761797	rs1041456	21	CSTB	11805		0.506872	8.4586	120		-0.454888	8.45814	153		0.00046228
ILMN_1704985	rs7603709	2	CYP27A1	37066		0.512059	8.64567	120		0.505297	10.5663	153		-1.92058
ILMN_1772627	rs4689316	4	D4S234E	73032		0.410247	5.48637	120		0.437299	7.79955	153		-2.31317
ILMN_1666192	rs34514	16	DCTN5	10272		0.48865	7.82564	120		-0.451493	8.32811	153		-0.50247
ILMN_1690982	rs2739338	22	DDT	16624		-0.435122	6.16611	120		-0.368664	5.52826	152		0.63785
ILMN_1793017	rs4690326	4	DGKQ	885		-0.501581	8.27099	120		0.513576	10.9465	153		-2.67553
ILMN_1761450	rs10141091	14	DHRS4L2	47923		0.451207	6.63532	120		0.386985	6.11033	153		0.524993
ILMN_1793770	rs7779677	7	DNAJB6	93883		-0.394301	5.07841	120		0.36806	5.54376	153		-0.465356
ILMN_1734288	rs739894	22	DUSP18	199852		0.393329	5.05421	120		-0.394444	6.34357	153		-1.28936
ILMN_1794522	rs4796398	17	EIF5A	7347		-0.496382	8.08969	120		-0.474623	9.24292	153		-1.15323
ILMN_1772644	rs11231141	11	EML3	43430		-0.489868	7.8668	120		-0.442892	8.00492	153		-0.138119
ILMN_1780601	rs186295	19	EMR1	106346		0.453639	6.70841	120		0.383536	6.00442	153		0.703989
ILMN_1779147	rs10474420	5	ENC1	10786		-0.587321	11.7501	120		-0.531353	11.7985	153		-0.0484645
ILMN_1806304	rs6993786	8	ENTPD4	19356		0.456675	6.80042	120		0.453469	8.40361	153		-1.60319
ILMN_1743145	rs10044354	5	ERAP2	71431		0.820484	29.7076	120		0.747041	27.8397	153		1.86789
ILMN_1744963	rs12590590	14	ERO1L	53116		0.403819	5.31938	120		0.369623	5.58921	153		-0.269834
ILMN_1709233	rs3917775	1	F5	83398		0.453717	6.71074	120		0.395614	6.38067	153		0.330072
ILMN_1679641	rs1022614	6	FAM120B	30596		-0.423206	5.83371	120		-0.393168	6.30326	153		-0.469553
ILMN_1673370	rs12500587	4	FBXL5	25606		-0.533223	9.44235	120		-0.500779	10.363	153		-0.92064
ILMN_2302757	rs10853730	19	FCGBP	50628		0.485256	7.65172	119		0.438682	7.80222	152		-0.150494
ILMN_1660027	rs4657039	1	FCGR2B	184659		0.525627	9.15007	120		0.479495	9.44444	153		-0.294366
ILMN_1741096	rs7001819	8	FDFT1	45758		0.414424	5.59674	120		0.390548	6.22101	153		-0.624272
ILMN_1739586	rs2072535	2	FEZ2	37597		-0.476293	7.41699	120		0.412049	6.91724	153		0.499749
ILMN_1703558	rs4634868	1	FHL3	2660		0.478839	7.49987	120		0.461315	8.70826	153		-1.20839
ILMN_1771320	rs3800291	6	FLJ38717	1785		-0.477265	7.44852	120		0.373583	5.70545	153		1.74308
ILMN_1652333	rs2243523	17	FN3KRP	5220		0.533197	9.44133	120		0.448441	8.21239	153		1.22893
ILMN_1730454	rs550638	11	FOLR3	6889		-0.55535	10.2545	119		-0.532772	11.7948	152		-1.54035
ILMN_2410783	rs4889954	17	GAA	27635		-0.46943	7.19689	120		-0.501174	10.3806	153		-3.18374
ILMN_1673682	rs2285627	19	GATAD2A	149730		0.439571	6.29348	120		0.477143	9.34677	153		-3.05329
ILMN_2221046	rs1004736	5	GM2A	35288		-0.408411	5.43833	120		-0.368609	5.5597	153		-0.121368
ILMN_1747935	rs9849087	3	GOLGB1	82063		0.536509	9.57102	120		0.476472	9.31903	153		0.251993
ILMN_2391861	rs2234696	1	GSTM1	43287		-0.420298	5.7545	120		-0.420764	7.21365	153		-1.45915
ILMN_2201580	rs2234696	1	GSTM2	61739		-0.404328	5.33249	120		-0.394752	6.35333	153		-1.02084
ILMN_1730054	rs113413	22	GSTT1	84112		0.469485	7.08698	118		0.447759	8.0368	150		-0.949827
ILMN_1668526	rs7937911	11	GVIN1	986		-0.410475	5.49235	120		-0.368277	5.51707	152		-0.0247224
ILMN_1757467	rs1894644	22	H1F0	671		0.494949	8.04029	120		0.527943	11.6313	153		-3.59098
ILMN_1746436	rs2239524	6	HCG27	45944		-0.392297	5.02861	120		0.352419	5.10185	153		-0.0732441
ILMN_1660923	rs2523822	6	HCG4	67960		-0.565225	10.7569	120		0.558694	13.2102	153		-2.45324
ILMN_1802557	rs3825272	12	HEBP1	27387		0.444761	6.44439	120		-0.399742	6.51273	153		-0.0683387
ILMN_1701403	rs1179625	7	HIP1	91883		0.455781	6.66861	118		0.419953	7.09869	151		-0.430077
ILMN_2203950	rs2517715	6	HLA-A	4139		-0.57827	11.3343	120		0.516023	11.0609	153		0.273388
ILMN_1721113	rs9264904	6	HLA-C	34695		-0.709704	18.9395	120		-0.684562	21.7591	153		-2.81955
ILMN_1661266	rs9273349	6	HLA-DQB1	2154		-0.788025	25.8928	120		-0.739029	26.9634	153		-1.07066
ILMN_1717261	rs2760985	6	HLA-DRB3	111301		-0.491848	7.93407	120		0.430762	7.56416	153		0.369908
ILMN_2159694	rs9268853	6	HLA-DRB4	7936		-0.856281	34.6368	119		0.81625	37.0845	153		-2.44768
ILMN_1697499	rs9270986	6	HLA-DRB5	88663		0.91223	46.8275	120		-0.899822	55.5418	153		-8.71429
ILMN_2066060	rs34369284	6	HLA-DRB6	6450		0.611588	12.931	120		0.599978	15.6034	153		-2.67242
ILMN_1765258	rs3130240	6	HLA-E	75373		0.531755	9.38531	120		-0.519996	11.2485	153		-1.86323
ILMN_2186806	rs2735076	6	HLA-F	249674		-0.518906	8.89744	120		-0.452872	8.38075	153		0.516686
ILMN_1656670	rs9260101	6	HLA-G	110917		0.633206	13.8453	118		0.588936	14.742	151		-0.896783
ILMN_1666078	rs7747253	6	HLA-H	62186		0.806099	27.6986	119		0.791546	33.1692	152		-5.4706
ILMN_1720059	rs10088428	8	HMBOX1	398		-0.640661	14.4858	120		-0.597534	15.4521	153		-0.966302
ILMN_2151579	rs6517522	21	HMGN1	160700		0.394379	5.08036	120		0.4711	9.09913	153		-4.01877
ILMN_1669592	rs12610448	19	HNRNPM	28914		-0.401075	5.24916	120		-0.368883	5.53456	152		-0.285401
ILMN_1810274	rs11079824	17	HOXB2	29018		-0.402565	5.28721	120		-0.366362	5.49467	153		-0.20746
ILMN_1667711	rs7115616	11	HRASLS3	27708		-0.412558	5.54726	120		-0.432587	7.62938	153		-2.08212
ILMN_1702168	rs10400343	11	HSD17B12	45030		0.457916	6.78543	119		0.460868	8.69071	153		-1.90528
ILMN_1682717	rs3132610	6	IER3	166794		-0.426725	5.93054	120		-0.440865	7.88179	152		-1.95124
ILMN_1805750	rs3809112	11	IFITM3	12773		-0.470061	7.2169	120		-0.451947	8.3454	153		-1.12851
ILMN_1676575	rs7780012	7	IKZF1	31738		0.418102	5.69519	120		0.359077	5.28712	153		0.408071
ILMN_1721762	rs2058659	2	IL18RAP	14306		0.544859	9.90435	120		0.528299	11.6486	153		-1.74429
ILMN_2312606	rs10239340	7	IRF5	78530		0.816121	29.1515	120		0.726294	25.6348	153		3.51675
ILMN_1724293	rs2881698	7	KDELR2	41989		-0.472006	7.16596	118		-0.434277	7.5966	151		-0.430639
ILMN_1810628	rs680775	9	KIAA0367	96072		0.440224	6.31233	120		0.476248	9.30978	153		-2.99746
ILMN_1701512	rs10144857	14	KIAA0391	17986		-0.394569	5.08508	120		-0.417562	7.10376	153		-2.01868
ILMN_1690139	rs1463652	12	KIAA0748	7558		-0.404523	5.33749	120		-0.369968	5.5993	153		-0.261812
ILMN_1771482	rs649539	1	KIAA1324	39276		-0.577218	11.2867	120		-0.556832	13.1099	153		-1.82322
ILMN_1805992	rs1898354	10	KIAA1598	183623		-0.469123	7.18714	120		-0.457757	8.56916	153		-1.38202
ILMN_1791545	rs9257	17	KRT23	1746		-0.402056	5.27419	120		-0.364224	5.43323	153		-0.159044
ILMN_2208495	rs7279	12	LASS5	89		0.480307	7.54795	120		0.414454	6.99817	153		0.549777
ILMN_1661537	rs12145690	1	LEPROT	11042		-0.468929	7.12532	119		-0.453218	8.34269	152		-1.21737
ILMN_1687306	rs2281097	22	LGALS2	546		0.688891	17.4667	120		0.709567	23.9992	153		-6.53251
ILMN_2412214	rs9899871	17	LGALS9	17920		-0.426059	5.91215	120		-0.410623	6.86953	153		-0.957383
ILMN_1661631	rs103294	19	LILRA3	2155		-0.72041	19.7487	120		-0.662987	19.9989	153		-0.250119
ILMN_1718063	rs1051338	10	LIPA	33663		-0.595969	12.1596	120		-0.537981	12.1291	153		0.0304188
ILMN_1753411	rs10080924	6	LOC221442	48452		0.412187	5.53745	120		0.375813	5.77158	153		-0.234129
ILMN_1749834	rs1175550	1	LOC388588	886		-0.696985	17.8783	119		-0.657495	19.4494	152		-1.57114
ILMN_1707137	rs11150882	17	LOC400566	4654		0.56917	10.9288	120		0.567383	13.6864	153		-2.75755
ILMN_1674285	rs6918464	6	LOC401233	13301		0.697018	18.0268	120		0.683189	21.6425	153		-3.61571
ILMN_1813191	rs4976210	5	LOC653080	220364		0.407307	5.40957	120		0.39326	6.30616	153		-0.896594
ILMN_1793461	rs7531664	1	LOC653604	14905		-0.411332	5.47293	119		-0.425216	7.32363	152		-1.8507
ILMN_1691949	rs4958955	5	LOC728554	50951		0.484197	7.67652	120		0.421885	7.25239	153		0.42413
ILMN_1796335	rs2216058	16	LPCAT2	22121		-0.664757	15.9061	120		-0.645176	18.6518	153		-2.74574
ILMN_1739683	rs10216529	8	LRRC6	148583		-0.487667	7.79255	120		-0.471895	9.07537	152		-1.28282
ILMN_1718936	rs2256974	6	LST1	66		-0.574657	11.1718	120		-0.545318	12.5036	153		-1.33181
ILMN_1807825	rs9504848	6	LY86	88718		-0.393064	5.04764	120		-0.400624	6.54119	153		-1.49356
ILMN_1815205	rs10784774	12	LYZ	8165		0.669882	16.2253	120		0.685455	21.8352	153		-5.60985
ILMN_2162972	rs2168029	12	LYZ	12908		0.57016	10.9724	120		0.685455	21.8352	153		-10.8628
ILMN_1771957	rs10781530	9	MAN1B1	117535		-0.457749	6.83317	120		0.363443	5.37878	152		1.45439
ILMN_2111739	rs4451914	15	MAN2C1	91269		0.401796	5.26755	120		0.448253	8.20531	153		-2.93776
ILMN_2398939	rs2051344	18	MBP	13160		-0.553907	10.276	120		-0.526352	11.5538	153		-1.27781
ILMN_1697218	rs12335	9	MED22	9957		0.399547	5.21031	120		0.35682	5.22384	153		-0.0135359
ILMN_1651385	rs2236057	1	MFN2	10910		0.448143	6.54407	120		0.439848	7.89268	153		-1.34862
ILMN_1776515	rs6650615	18	MPPE1	9205		-0.490798	7.89834	120		0.487059	9.76369	153		-1.86534
ILMN_1752932	rs10790248	11	MPZL2	1449		0.403119	5.3014	120		0.368727	5.56314	153		-0.26174
ILMN_1766157	rs7115310	11	MRVI1	708		-0.467022	7.1208	120		-0.452389	8.3623	153		-1.2415
ILMN_1726189	rs1892	11	MS4A14	23094		-0.443715	6.41376	120		-0.370483	5.61433	153		0.799426
ILMN_1734830	rs12121543	1	MTHFR	7673		0.478403	7.4856	120		0.41384	6.97747	153		0.508135
ILMN_1718932	rs162031	5	MTRR	20684		0.518252	8.87314	120		0.490929	9.93003	153		-1.05689
ILMN_1716733	rs9314453	8	MYOM2	3825		-0.576812	11.2684	120		-0.524733	11.4755	153		-0.207014
ILMN_1716547	rs2287328	2	NAGK	7911		0.613059	13.0059	120		0.596173	15.3684	153		-2.36252
ILMN_1710752	rs10282929	8	NAPRT1	24811		0.486569	7.75568	120		0.490375	9.9061	153		-2.15042
ILMN_2109416	rs1274514	19	NAPSB	33883		0.669572	16.2058	120		0.585809	14.7437	153		1.46209
ILMN_1682197	rs1062858	4	NFXL1	5792		-0.627561	13.765	120		-0.670323	20.5809	153		-6.81584
ILMN_1667162	rs7818607	8	NKX3-1	95813		0.512076	8.64627	120		0.48502	9.67684	153		-1.03057
ILMN_1762594	rs1981760	16	NOD2	43508		-0.55481	10.3137	120		-0.524048	11.4424	153		-1.12867
ILMN_1670809	rs2516676	6	NRM	225508		0.391255	5.00285	120		0.388431	6.08137	151		-1.07852
ILMN_1756049	rs11111806	12	NT5DC3	60600		0.407946	5.42619	120		0.448214	8.20385	153		-2.77767
ILMN_1658247	rs2660	12	OAS1	1928		0.488247	7.81206	120		0.47205	9.13775	153		-1.32569
ILMN_1696584	rs2787334	9	ORM1	7528		-0.465762	7.08119	120		-0.46486	8.84844	153		-1.76725
ILMN_1662174	rs11557467	17	ORMDL3	48912		-0.474753	7.36717	120		-0.435199	7.72338	153		-0.356211
ILMN_2313901	rs461605	5	PAM	244865		-0.73496	20.7402	119		-0.737184	26.5944	152		-5.8542
ILMN_1781819	rs2522420	4	PAPSS1	74194		-0.664248	15.8748	120		-0.683209	21.6442	153		-5.76945
ILMN_1754858	rs10933529	2	PASK	18603		-0.439019	6.27757	120		-0.421494	7.23884	153		-0.961267
ILMN_1702806	rs1437972	2	PDCL3	205539		0.416788	5.65989	120		0.357062	5.19966	152		0.460228
ILMN_1672504	rs2276528	21	PDXK	29557		0.393244	5.05209	120		-0.354021	5.14604	153		-0.0939471
ILMN_1683279	rs9471976	6	PEX6	11350		0.514568	8.73728	120		0.499481	10.3051	153		-1.56785
ILMN_1745522	rs872914	4	PF4V1	1013		-0.600361	12.3723	120		-0.569408	13.7994	153		-1.4271
ILMN_1781388	rs11143002	9	PGM5	46780		0.480348	7.5493	120		0.375088	5.75001	153		1.7993
ILMN_1709590	rs3920702	9	PGM5	24399		-0.420645	5.76391	120		0.375088	5.75001	153		0.0139033
ILMN_1669645	rs2073636	16	PKD1	33997		0.398218	5.17667	120		0.389726	6.19538	153		-1.01871
ILMN_2094416	rs11689511	2	PLGLB1	117010		0.596682	12.0965	119		0.646352	18.6191	152		-6.52262
ILMN_2098446	rs1788897	18	PMAIP1	151944		0.407381	5.41149	120		0.360247	5.3201	153		0.0913823
ILMN_1805827	rs7072230	10	PPA1	12124		-0.499271	8.19007	120		-0.489633	9.87409	153		-1.68402
ILMN_1662617	rs17103120	14	PPP2R3C	139570		0.436314	6.20005	120		-0.40872	6.80622	153		-0.606167
ILMN_1738784	rs12119779	1	PPP2R5A	25033		0.469614	7.20272	120		0.454882	8.45791	153		-1.25519
ILMN_1669273	rs10889147	1	PPT1	22949		0.64724	14.8609	120		0.594262	15.2515	153		-0.390539
ILMN_2383975	rs2286614	11	PRDX5	20207		0.478043	7.47388	120		0.481366	9.5227	153		-2.04882
ILMN_1675038	rs7279991	21	PRMT2	179026		-0.401952	5.27153	120		-0.371582	5.64653	153		-0.374998
ILMN_2376108	rs9276915	6	PSMB9	40844		0.520053	8.94016	120		0.494208	10.0726	153		-1.13247
ILMN_1795336	rs7909832	10	PTER	1148		-0.406401	5.38604	120		-0.430055	7.53901	153		-2.15298
ILMN_2049021	rs16933138	8	PTTG3	221787		0.421837	5.79633	120		0.378609	5.85518	153		-0.0588448
ILMN_1718303	rs11879589	19	PVRL2	8560		0.422668	5.81901	120		0.386869	6.10674	153		-0.287739
ILMN_1778360	rs3787076	20	PYGB	83284		0.493573	7.99303	120		0.42705	7.4327	153		0.560332
ILMN_1800871	rs640655	11	RAB6A	22028		-0.417814	5.68743	120		-0.386202	6.08617	153		-0.398739
ILMN_1719622	rs1806239	17	RABEP1	6883		-0.468908	7.18033	120		-0.398623	6.47677	153		0.703566
ILMN_1791840	rs9946939	18	RALBP1	6496		-0.453853	6.66303	119		-0.388147	6.07267	151		0.590358
ILMN_1776519	rs10493008	1	RAP1GAP	91020		0.39485	5.09209	120		0.353332	5.12703	153		-0.0349337
ILMN_1769412	rs4740309	9	RAPGEF1	169064		0.397348	5.15474	120		-0.404473	6.66632	153		-1.51158
ILMN_1671565	rs394522	6	RNASET2	55001		0.546024	9.95156	120		0.522042	11.3461	153		-1.39455
ILMN_1738347	rs6689324	1	RNPEP	20390		0.399904	5.21935	120		0.411019	6.88275	153		-1.6634
ILMN_2049642	rs3744768	17	RPA1	255		-0.487856	7.79889	120		-0.466131	8.89909	153		-1.1002
ILMN_1808041	rs11756089	6	RPL10A	16166		0.39191	5.01903	120		0.402129	6.58991	153		-1.57089
ILMN_2290808	rs9512637	13	RPL21	94916		-0.401553	5.26132	120		-0.357895	5.25393	153		0.00739786
ILMN_2222750	rs4849261	2	RPL23AP7	80249		0.55379	10.2711	120		0.553291	12.921	153		-2.64985
ILMN_2209027	rs11171739	12	RPS26	34397		-0.79791	26.9805	120		-0.776467	31.3634	153		-4.38294
ILMN_1767253	rs11189172	10	RRP12	18511		-0.440262	6.31343	120		-0.381916	5.95508	153		0.358344
ILMN_1801216	rs3822262	4	S100P	999		0.519103	8.90476	120		0.513516	10.9437	153		-2.03894
ILMN_1655684	rs10775533	19	SARS2	5814		-0.437793	6.24236	120		-0.373463	5.70191	153		0.540447
ILMN_2054233	rs2842549	6	SENP6	39037		0.391495	5.00876	120		0.368842	5.56648	153		-0.557717
ILMN_2045994	rs9304671	19	SEPW1	221217		0.396002	5.12093	120		0.377207	5.81316	153		-0.692227
ILMN_1791912	rs1060211	11	SIDT2	28254		0.510307	8.58212	120		0.483217	9.60057	153		-1.01845
ILMN_1657129	rs13311400	7	SKAP2	162172		0.500918	8.24771	120		0.436454	7.7216	152		0.526114
ILMN_2382505	rs367035	11	SLC22A18	19961		0.417401	5.67632	120		0.395681	6.3828	153		-0.706479
ILMN_1697544	rs1059264	14	SLC25A29	11364		0.555547	10.3446	120		0.441766	7.96329	153		2.38128
ILMN_2234970	rs10409851	19	SLC39A3	6357		-0.513087	8.6831	120		-0.451891	8.34328	153		0.339822
ILMN_2126239	rs2025577	1	SMG5	95020		0.455362	6.7605	120		-0.412543	6.93382	153		-0.173312
ILMN_1767135	rs297151	2	SOS1	113437		0.577443	11.2969	120		0.530765	11.7696	153		-0.472667
ILMN_1687247	rs8076470	17	SPATA20	7315		-0.693662	17.7933	120		-0.615597	16.6016	153		1.19171
ILMN_1804822	rs6085283	20	SRXN1	5317		-0.538732	9.65887	120		-0.545025	12.4885	153		-2.82961
ILMN_1763198	rs4559	12	STAT6	347		-0.70212	18.3881	120		-0.653018	19.2338	153		-0.845725
ILMN_2210729	rs3801472	7	STYXL1	454		0.653858	15.2478	120		0.623706	17.142	153		-1.89424
ILMN_1778032	rs12335	9	SURF6	199		0.423456	5.84055	120		0.396974	6.424	153		-0.583447
ILMN_1724407	rs2403293	4	TACC3	2298		0.464956	7.05597	120		0.431954	7.60672	153		-0.550754
ILMN_1739001	rs6664314	1	TACSTD2	15099		-0.483562	7.6554	120		-0.444063	8.04843	153		-0.393024
ILMN_1674866	rs159150	3	TADA3L	25646		-0.392103	5.02379	120		-0.389487	6.18794	153		-1.16415
ILMN_1778668	rs4938353	11	TAGLN	29173		0.440669	6.3252	120		-0.426027	7.3519	152		-1.02669
ILMN_1759250	rs241448	6	TAP2	1797		-0.502091	8.28893	120		0.477571	9.36448	153		-1.07554
ILMN_1805449	rs2534711	12	TAPBPL	525		-0.43609	6.14613	119		-0.36408	5.39688	152		0.749254
ILMN_1804148	rs217355	7	TMED4	7246		0.589468	11.8506	120		-0.52355	11.4185	153		0.432145
ILMN_1786426	rs12459634	19	TMEM149	167		0.733744	20.8107	120		0.720488	25.0535	153		-4.24281
ILMN_1791511	rs7806458	7	TMEM176A	25217		-0.735541	20.9588	120		-0.69573	22.7312	153		-1.77243
ILMN_2085012	rs7806458	7	TMEM176B	11784		-0.607174	12.7087	120		-0.622959	17.0916	153		-4.38284
ILMN_1689868	rs4963126	11	TMEM80	46964		-0.410911	5.50381	120		0.393313	6.30782	153		-0.804009
ILMN_1785732	rs10490522	2	TNFAIP6	40589		-0.402677	5.29008	120		-0.358954	5.28366	153		0.00641885
ILMN_1814650	rs7131534	11	TRAPPC4	7431		0.428315	5.97467	120		0.349051	5.00971	153		0.96496
ILMN_1738220	rs1872241	6	TREML3	19455		0.40619	5.38058	120		-0.404496	6.66708	153		-1.28649
ILMN_2323385	rs2082744	7	TRIM4	7280		0.448124	6.54351	120		-0.486443	7.87219	122		-1.32868
ILMN_1677877	rs1034329	22	UBE2L3	34250		-0.429939	6.01997	120		-0.368342	5.55196	153		0.468008
ILMN_1777982	rs12116949	1	USF1	32863		0.469314	7.19321	120		0.446375	8.13474	153		-0.941528
ILMN_1773313	rs7911488	10	USMG5	70		-0.603411	12.5219	120		-0.566329	13.6279	153		-1.10597
ILMN_1737611	rs1048402	12	VAMP1	29619		-0.423227	5.83429	120		0.436384	7.76629	153		-1.932
ILMN_1796216	rs10483877	14	VASH1	66867		-0.606185	12.6594	120		-0.598271	15.4976	153		-2.8382
ILMN_1743646	rs10995	19	VASP	267		-0.423096	5.83072	120		-0.493675	10.0494	153		-4.21864
ILMN_1674574	rs6936833	6	VNN1	20739		0.39522	5.10135	120		0.373393	5.69983	153		-0.598484
ILMN_1804935	rs2294758	6	VNN3	1728		-0.41375	5.53635	119		0.352638	5.10787	153		0.428479
ILMN_1790797	rs2306384	8	VPS28	16214		0.451688	6.64973	120		0.472711	9.16466	153		-2.51493
ILMN_1771697	rs12984158	19	VRK3	4656		-0.610254	12.8635	120		-0.519474	11.2237	153		1.63975
ILMN_2374692	rs332114	10	WAC	16409		-0.543251	9.83945	120		-0.534976	11.9784	153		-2.13892
ILMN_1762103	rs2056613	3	WDR48	12354		0.45188	6.6555	120		0.44671	8.14729	153		-1.49179
ILMN_1830462	rs1497984	16	XYLT1	13464		0.601771	12.4412	120		-0.583475	14.606	153		-2.1648
ILMN_1694671	rs4075937	7	ZFAND2A	6165		-0.645694	14.7719	120		-0.605631	15.9583	153		-1.18638
ILMN_1753782	rs10411146	19	ZNF266	84483		-0.490438	7.88613	120		-0.453211	8.39371	153		-0.507577
ILMN_1731666	rs12822085	12	ZNF641	147301		-0.496626	8.09813	120		-0.496468	10.1718	153		-2.07368
ILMN_1805377	rs17718122	7	ZP3	138118		-0.758884	22.9974	120		-0.736177	26.6591	153		-3.66171
ILMN_1802631	rs4690522	4	AGA	9058		-0.426396	5.92146	120		-0.329964	4.50718	153		1.41428
ILMN_1719165	rs17307346	11	BRMS1	148276		-0.408893	5.45091	120		-0.320091	4.25999	153		1.19092
ILMN_1752988	rs4929908	11	C11ORF17	227164		-0.407484	5.41416	120		0.333956	4.60956	153		0.804603
ILMN_1697166	rs7019254	9	C9ORF78	11518		0.409777	5.47405	120		0.343215	4.85254	153		0.621515
ILMN_1787808	rs1863913	3	CEP63	80061		0.423047	5.82936	120		0.334439	4.62205	153		1.20731
ILMN_2415179	rs12078414	1	CLSTN1	96041		0.401796	5.26753	120		0.287888	3.51145	153		1.75608
ILMN_1674609	rs10463053	5	CLTB	237896		0.45803	6.84175	120		0.347222	4.96013	153		1.88163
ILMN_1686623	rs1962603	5	CSF1R	39906		-0.403306	5.3062	120		-0.32127	4.28906	153		1.01714
ILMN_2390853	rs12148472	15	CTSH	17249		0.414664	5.60313	120		0.345409	4.91127	153		0.691862
ILMN_1758895	rs3754211	1	CTSK	182870		0.417931	5.69058	120		0.339784	4.73365	152		0.956937
ILMN_1712305	rs12692966	2	CYBRD1	18815		-0.393199	5.05097	120		-0.320811	4.27771	153		0.773252
ILMN_1796245	rs2305796	19	DNASE2	31962		-0.436875	6.16836	119		-0.333926	4.58178	152		1.58658
ILMN_2109708	rs128941	22	ECGF1	20018		0.430464	6.03466	120		0.343341	4.8559	153		1.17877
ILMN_2353633	rs3795033	19	EMR2	32156		0.424696	5.87458	120		-0.304994	3.89827	153		1.97631
ILMN_2065783	rs2317079	6	EXOC2	203961		-0.412022	5.5331	120		0.345703	4.91916	153		0.613942
ILMN_1670218	rs2070203	16	EXOSC6	19424		-0.410368	5.48954	120		-0.348096	4.98379	153		0.50575
ILMN_1733164	rs10490302	2	FBXO11	403		-0.391624	5.01196	120		-0.270927	3.15125	153		1.86071
ILMN_1806106	rs678	3	GNL3	92893		-0.396777	5.14038	120		-0.305626	3.91302	153		1.22736
ILMN_1657288	rs1936268	6	GUSBL2	52373		-0.393305	5.05362	120		-0.300457	3.79331	153		1.26031
ILMN_2175912	rs760462	21	ITGB2	22089		-0.397085	5.14812	120		-0.329081	4.48471	153		0.663402
ILMN_1695812	rs3914907	12	KRT72	44996		0.406894	5.39883	120		0.317901	4.2063	153		1.19253
ILMN_2258774	rs1056295	10	MRPL43	31122		0.407179	5.40623	120		0.344428	4.88496	153		0.521272
ILMN_1813682	rs3755447	2	MRPL53	40891		0.418822	5.7146	120		0.30536	3.9068	153		1.8078
ILMN_1775008	rs1045452	12	NCAPD2	68537		0.408694	5.44572	120		0.343585	4.86241	153		0.583309
ILMN_2366719	rs13063	20	NSFL1C	952		-0.395109	5.09857	120		-0.3202	4.26267	153		0.835901
ILMN_2352121	rs10251079	7	NT5C3	40700		-0.437987	6.24792	120		-0.345114	4.90334	153		1.34458
ILMN_1673640	rs10504730	8	PAG1	134211		0.396196	5.12579	120		0.305695	3.91463	153		1.21117
ILMN_1797684	rs9348328	6	PDCD2	95892		0.395333	5.10416	120		0.312948	4.08641	153		1.01775
ILMN_1785336	rs12049	16	PMM2	53358		0.398483	5.18337	120		0.34515	4.90432	153		0.27905
ILMN_1678805	rs2021852	14	POMT2	133475		0.398401	5.1813	120		0.344524	4.88753	153		0.293768
ILMN_1749109	rs12248205	10	PSAP	69610		0.3983	5.17876	120		0.309552	4.00542	153		1.17334
ILMN_1749109	rs12248205	10	PSAP	69610		0.3983	5.17876	120		0.287589	3.5049	153		1.67386
ILMN_1808238	rs16948046	15	RBPMS2	195435		-0.411789	5.52694	120		-0.348101	4.98391	153		0.543029
ILMN_1756204	rs7130280	11	RPS6KA4	17156		-0.407525	5.41524	120		-0.272975	3.19355	153		2.22169
ILMN_1753467	rs10424351	19	SAMD4B	240826		0.402208	5.27808	120		0.33343	4.59598	153		0.682095
ILMN_1697286	rs2108093	22	SF3A1	48956		0.400513	5.23483	120		0.320077	4.25964	153		0.975194
ILMN_1692539	rs743837	22	SH3BP1	33753		-0.397239	5.152	120		-0.32211	4.30984	153		0.842154
ILMN_1769911	rs7301594	12	SLC38A1	6908		0.416734	5.65845	120		0.324409	4.34158	152		1.31687
ILMN_2336781	rs1048021	6	SOD2	43885		0.423701	5.84728	120		0.346006	4.92731	153		0.919972
ILMN_2282477	rs9689588	6	TFAP2A	66873		-0.479613	7.5252	120		-0.307751	3.96286	153		3.56234
ILMN_2358560	rs17086159	6	TIAM2	65649		-0.406781	5.39589	120		-0.327311	4.4399	153		0.955991
ILMN_1741371	rs3848368	16	TMEM8	7542		0.421116	5.77672	120		-0.329648	4.49913	153		1.27759
ILMN_1787815	rs6139007	20	TRIB3	17221		0.395005	5.09596	120		0.308325	3.97641	153		1.11955
ILMN_1738369	rs2008514	16	TUFM	28742		0.392903	5.04362	120		0.346127	4.93059	153		0.113028
ILMN_1678939	rs2294758	6	VNN2	19323		-0.404824	5.3047	119		0.338488	4.72754	153		0.577163
ILMN_1727271	rs1009812	14	WARS	20608		-0.434299	6.14274	120		-0.345215	4.90607	153		1.23667
ILMN_1802292	rs1924610	13	WDFY2	146425		-0.395035	5.09671	120		0.339235	4.71927	152		0.377443
