# Supplementary material for: Gene expression profiles associated with acute myocardial infarction and risk of cardiovascular death
Source: Genome Med. 2014 May 30;6(5):40. doi: 10.1186/gm560 (PMC4071233; doi:10.1186/gm560)
Supplement: Additional file 6: Table S4 — Association of white blood cells with axes. [file gm560-S6.xlsx]

## Sheet: Sheet1
Axis 1: 322 Probes, 294 Genes							Axis 2: 323 Probes, 285 Genes							Axis 3: 86 Probes, 76 Genes							Axis 4: 468 Probes, 437 Genes							Axis 5: 456 Probes, 401 Genes							Axis 6: 238 Probes, 232 Genes							Axis 7: 221 Probes, 176 Genes							Axis 8: 210 Probes, 206 Genes
GENE	PROBE	Beta Ph1	Beta Ph2	NLP Ph1	NLP Ph2		GENE	PROBE	Beta Ph1	Beta Ph2	NLP Ph1	NLP Ph2		GENE	PROBE	Beta Ph1	Beta Ph2	NLP Ph1	NLP Ph2		GENE	PROBE	Beta Ph1	Beta Ph2	NLP Ph1	NLP Ph2		GENE	PROBE	Beta Ph1	Beta Ph2	NLP Ph1	NLP Ph2		GENE	PROBE	Beta Ph1	Beta Ph2	NLP Ph1	NLP Ph2		GENE	PROBE	Beta Ph1	Beta Ph2	NLP Ph1	NLP Ph2		GENE
BIN1	ILMN_1674160	0.184179	0.13548	29.2871	25.0967		SELENBP1	ILMN_1680652	0.396625	0.279179	76.3869	70.8828		FCRLA	ILMN_1691071	0.234306	0.148679	79.7289	68.1306		DOCK11	ILMN_1765860	0.138378	0.070241	34.4265	15.294		IL8RA	ILMN_1662524	0.284789	0.200739	70.675	47.4417		DMC1	ILMN_2162367	0.127171	-0.02202	63.1491	75.957		OAS3	ILMN_1745397	0.263455	0.163956	94.8456	86.4572		SP3
ITK	ILMN_1699160	0.195342	0.143202	29.7191	23.6715		EPB42	ILMN_1814397	0.350753	0.30139	59.9387	65.0418		CD19	ILMN_1782704	0.19487	0.108201	75.614	67.7133		VPS4B	ILMN_1792587	0.09736	0.062866	31.0527	16.9999		MBOAT7	ILMN_1722218	0.214546	0.160784	58.7698	30.7143		NLRP8	ILMN_2075794	0.123988	-0.00608	61.4097	65.7937		RSAD2	ILMN_1657871	0.328134	0.188987	92.3855	84.7506		HIF1A
GLTSCR2	ILMN_1703565	0.146104	0.156264	31.0837	22.0134		GMPR	ILMN_1729487	0.299089	0.192282	64.3096	58.3014		CD79A	ILMN_1734878	0.232515	0.189969	71.3967	52.9216		DYRK1A	ILMN_2374293	0.106129	0.070235	25.3974	18.1552		TNFRSF1A	ILMN_1685005	0.182939	0.126438	54.1851	28.9629		OCIAD1	ILMN_2330495	0.103562	0.008023	53.0863	73.9911		IFI44L	ILMN_1723912	0.382038	0.295464	81.0473	95.5656		PTMA
BCL11B	ILMN_1665761	0.195257	0.165427	25.8073	27.1569		SLC4A1	ILMN_1772809	0.394761	0.29415	56.0308	59.8751		CD79A	ILMN_1659227	0.167307	0.084713	67.727	39.2372		HNRPK	ILMN_2378048	0.094431	0.073465	26.8985	16.4768		IL8RB	ILMN_1680397	0.255361	0.21263	53.8148	29.233		DUXAP3	ILMN_2117809	0.12252	-0.00424	60.7594	65.0223		ISG15	ILMN_2054019	0.327426	0.250471	89.2773	86.959		PPP3CA
CD6	ILMN_1746565	0.207712	0.203118	25.3265	26.4917		SNCA	ILMN_1766165	0.388525	0.330279	53.8397	57.0471		BLK	ILMN_1668277	0.120442	0.068679	57.9688	39.8269		PRKAR1A	ILMN_1738632	0.132112	0.086825	26.0512	17.2322		AQP9	ILMN_1715068	0.210354	0.201545	44.1496	33.4165		DTWD2	ILMN_2054554	0.117961	-0.0013	56.6204	66.8425		HERC5	ILMN_1729749	0.318507	0.245128	85.0154	87.055		GNA13
BIN1	ILMN_2309245	0.174999	0.133635	27.0473	22.3308		BCL2L1	ILMN_1654118	0.285908	0.277034	57.4424	46.0258		CD79B	ILMN_2366212	0.181392	0.143066	50.5352	45.5583		CRLF3	ILMN_2155228	0.094793	0.070334	23.9777	17.3349		RNF24	ILMN_1717809	0.204344	0.152105	42.8912	31.3846		FLJ44124	ILMN_2230162	0.105654	-0.00116	57.9205	61.1944		XAF1	ILMN_1742618	0.220313	0.178785	76.5714	82.8977		SUMO2
LIME1	ILMN_2183687	0.181042	0.16939	21.5659	26.347		SNCA	ILMN_1701933	0.356311	0.329814	49.7128	52.2537		CD79B	ILMN_1785439	0.142922	0.078617	55.7114	30.9817		DHX15	ILMN_2168449	0.091749	0.054348	27.6011	13.0385		BASP1	ILMN_1651826	0.225737	0.202514	44.1764	29.9297		LOC90586	ILMN_2219618	0.126923	0.007342	57.7199	57.661		IFI6	ILMN_2347798	0.295707	0.236247	77.032	78.0833		LOC649946
CDC25B	ILMN_2338323	0.161356	0.165378	19.4869	25.1816		WDR40A	ILMN_1786328	0.276763	0.279279	44.4591	53.5481		CD79B	ILMN_1710017	0.151121	0.075073	51.0278	24.6108		NPTN	ILMN_2336982	0.112462	0.092848	21.0853	18.4432		XPO6	ILMN_1755235	0.198752	0.139923	44.2259	26.5046		ALPP	ILMN_1693789	0.114568	6.777e-05	59.2354	53.886		IFIT3	ILMN_1701789	0.306357	0.23696	69.8468	83.1975		CD164
CD96	ILMN_1711573	0.149102	0.125484	18.6724	25.6695		SLC6A10P	ILMN_1704446	0.262629	0.202208	44.6964	53.0554		C9ORF45	ILMN_1719998	0.07945	0.053656	44.9627	30.1855		BCLAF1	ILMN_1775192	0.107997	0.058607	26.4847	12.9745		NCF4	ILMN_2335704	0.195042	0.107284	50.2846	18.7465		BLZF1	ILMN_2106658	0.12278	-0.00717	54.8781	57.112		OAS2	ILMN_1674063	0.22824	0.159652	68.8792	72.7999		LOC440926
GIMAP5	ILMN_1769383	0.136353	0.169398	17.5877	26.6906		TNS1	ILMN_1807919	0.244172	0.166158	44.8563	50.735		CD72	ILMN_1723004	0.099899	0.046892	38.109	35.0432		JMJD1C	ILMN_1764970	0.131695	0.095231	21.0464	18.272		MXD1	ILMN_2214678	0.173791	0.130439	40.3777	26.3785		PPA2	ILMN_2342455	0.099136	0.013197	47.4565	62.9841		IFI44	ILMN_1760062	0.273427	0.193126	66.7545	73.5159		TMEM167
CD3E	ILMN_1739794	0.152076	0.142316	19.4983	24.2522		BCL2L1	ILMN_1742410	0.335402	0.185484	58.6933	30.5588		AFF3	ILMN_1775235	0.078412	0.043924	41.3606	31.1676		FBXO11	ILMN_2285112	0.103496	0.051129	27.6343	11.5784		ZDHHC18	ILMN_1668270	0.181081	0.108511	46.2777	19.2889		ZNF682	ILMN_2313889	0.117581	0.00678	55.5634	51.7239		IFIT1	ILMN_1707695	0.373554	0.297561	60.0129	79.6219		ACTR3
SPOCK2	ILMN_1656287	0.201482	0.197078	21.0361	20.0555		LOC389599	ILMN_1714765	0.312295	0.269526	44.6455	42.7039		VPREB3	ILMN_1700147	0.131887	0.119159	28.4366	43.4148		SF3B1	ILMN_1706075	0.135754	0.071296	26.9408	12.1035		C5AR1	ILMN_1689836	0.186325	0.138516	42.829	22.7272		SPTLC1	ILMN_2249473	0.097437	-0.00054	50.3261	53.8664		IFIT3	ILMN_1664543	0.277519	0.145592	71.4885	67.8892		G3BP1
LAT	ILMN_2404625	0.135948	0.107995	22.5099	18.5068		EPB49	ILMN_1671686	0.26719	0.23544	47.3342	37.7659		BCL11A	ILMN_2255133	0.08891	0.065373	36.7137	32.4526		ZNF217	ILMN_1755303	0.096207	0.069243	21.3421	17.3208		FPR1	ILMN_2092118	0.21459	0.162632	37.214	27.3578		IL17RD	ILMN_2407851	0.116569	0.002363	49.6682	53.8301		MX1	ILMN_1662358	0.327948	0.293965	66.5939	65.9671		GIMAP2
ATP8B2	ILMN_1782057	0.164365	0.10159	23.3291	16.9347		TRIM58	ILMN_1705458	0.319544	0.158464	46.774	37.9471		HLA-DOB	ILMN_1700428	0.123638	0.062905	43.836	21.3371		ZFAND5	ILMN_1795228	0.114022	0.096816	19.3813	18.9419		RTN3	ILMN_2363065	0.138841	0.082731	43.1881	21.1698		MCART1	ILMN_1772492	0.116927	-0.00604	51.5019	51.9645		IFIT3	ILMN_2239754	0.237868	0.137868	67.8004	63.1046		MCTS1
CD27	ILMN_1688959	0.205595	0.162649	21.9345	17.8639		PIP5K2A	ILMN_2152465	0.257709	0.168329	46.8515	37.8621		FCER2	ILMN_1662451	0.106293	0.098099	22.8142	35.2461		UBXD2	ILMN_1781097	0.12071	0.079139	21.5433	16.6907		AMICA1	ILMN_1778723	0.159166	0.126225	34.8087	29.0757		USP49	ILMN_1680279	0.093769	0.02063	46.8217	54.9544		IFIT2	ILMN_1739428	0.227377	0.184305	63.8249	64.6249		EIF3M
FAIM3	ILMN_1775542	0.162705	0.145868	21.4515	17.6342		RBM38	ILMN_2404049	0.296073	0.24837	45.6058	38.7107		POU2AF1	ILMN_1811049	0.069933	0.045682	32.117	25.6857		PPM1B	ILMN_1716862	0.120507	0.067604	23.6679	14.373		NDEL1	ILMN_1705064	0.142477	0.111869	39.7195	23.7604		ZNF14	ILMN_1692145	0.123153	-0.00631	48.5622	51.2603		OASL	ILMN_1674811	0.222275	0.164285	57.5704	65.2429		FTHL11
FAM113B	ILMN_1712431	0.200929	0.144033	20.6526	17.731		ALS2CR2	ILMN_1701386	0.285322	0.273213	37.3643	46.7368		LOC90925	ILMN_1794927	0.123347	0.060874	32.6621	24.6917		CD46	ILMN_2307740	0.142174	0.092978	24.7369	12.975		LITAF	ILMN_1713934	0.179413	0.152274	41.5916	21.0934		MAGT1	ILMN_1721349	0.110234	0.008594	49.7491	48.0859		IFI35	ILMN_1745374	0.154652	0.098329	61.1256	56.1173		LOC653232
IMP3	ILMN_1733696	0.089684	0.089349	16.5074	21.7539		MPP1	ILMN_1733675	0.214987	0.184313	39.7278	43.7833		PNOC	ILMN_1676003	0.065111	0.020699	46.5045	6.11016		TGFBR2	ILMN_2384241	0.113549	0.07183	24.4095	13.1494		DYSF	ILMN_1810420	0.251047	0.157002	41.8555	18.8328		CATSPER2	ILMN_2286014	0.112058	-0.01716	46.5645	47.0816		IRF7	ILMN_1798181	0.165529	0.122474	58.3814	57.0339		LOC648210
FLT3LG	ILMN_2091412	0.156125	0.122448	22.0564	15.5051		ADIPOR1	ILMN_2096322	0.243778	0.210761	42.2444	40.3555		EBF1	ILMN_1778681	0.081302	0.023235	40.0034	12.1551		SRP54	ILMN_2312275	0.069246	0.050857	21.9674	15.2881		C1ORF24	ILMN_1667966	0.231527	0.177803	36.0186	23.6357		SLC16A12	ILMN_2180929	0.084481	0.00516	37.009	55.9492		PARP12	ILMN_1718558	0.138555	0.097763	54.0556	57.5359		LOC653658
EVL	ILMN_1730622	0.169671	0.136636	22.6218	14.9043		GSPT1	ILMN_1750130	0.205188	0.224579	42.476	39.1827		BCL11A	ILMN_1752899	0.096114	0.05834	34.4913	16.3686		SNRK	ILMN_1794399	0.119994	0.072575	22.149	14.8286		FCGR2A	ILMN_1666932	0.207998	0.141862	37.2572	22.2722		KIAA1751	ILMN_2415979	0.115669	-0.00578	45.3631	44.6612		SAMD9L	ILMN_1799467	0.154649	0.115177	54.6891	56.8342		ZFP36L1
LEF1	ILMN_2213136	0.270784	0.216659	22.2436	15.1719		TMOD1	ILMN_1736911	0.27477	0.134479	44.0581	35.6456		HLA-DOA	ILMN_1659075	0.086529	0.052466	32.7856	17.7694		TMEM66	ILMN_1780141	0.107457	0.10216	21.5858	15.3271		ICAM3	ILMN_2212763	0.149578	0.12583	40.4394	18.8968		FLJ46309	ILMN_2194852	0.101559	-0.01539	48.8016	41.0775		IFIH1	ILMN_1781373	0.140256	0.093525	50.1055	57.0947		SNAP23
CD96	ILMN_2415786	0.146354	0.121184	16.7088	20.1466		IFIT1L	ILMN_1759155	0.297813	0.215681	36.2111	42.295		KIAA0746	ILMN_1797822	0.071247	0.049997	30.9212	19.0674		UPF2	ILMN_2383693	0.106708	0.058227	23.5228	13.1141		SEPX1	ILMN_1719661	0.184735	0.132195	36.3838	22.3283		LOC645895	ILMN_1711156	0.090297	0.001229	39.6791	47.9511		PARP14	ILMN_1691731	0.153242	0.114608	56.5905	46.4337		RPLP1
LOC387841	ILMN_1674983	0.133557	0.11487	19.5704	17.0094		ADIPOR1	ILMN_1688322	0.225182	0.21878	39.6386	37.4813		CXCR5	ILMN_2337928	0.096683	0.082605	20.5408	28.9886		SNRK	ILMN_2107184	0.125907	0.087193	20.8985	15.7066		NUMB	ILMN_1705114	0.12377	0.076464	41.3493	17.203		C8ORF45	ILMN_2113738	0.115221	-0.00031	38.6247	46.6199		LY6E	ILMN_1695404	0.254375	0.208213	53.1216	49.1547		3335126400
ETS1	ILMN_1687538	0.208311	0.144411	19.5905	16.3251		MKRN1	ILMN_1671583	0.174026	0.218646	35.2101	40.7673		OSBPL10	ILMN_1669497	0.05605	0.037711	26.6031	21.4754		PURB	ILMN_1750079	0.085185	0.06448	21.1365	15.4208		TNFRSF10B	ILMN_1812915	0.219583	0.152998	38.0905	20.4421		ARL16	ILMN_2188119	0.101484	0.003251	52.9438	31.9811		SERPING1	ILMN_1670305	0.164335	0.11526	51.2277	50.4311		RPL14
ABLIM1	ILMN_1785424	0.187163	0.16529	18.7985	17.1167		GLRX5	ILMN_1796165	0.227703	0.226979	40.7064	33.757		RASGRP3	ILMN_1727045	0.066986	0.043826	26.537	20.057		ARGLU1	ILMN_1788468	0.149705	0.097698	24.3633	12.0906		MME	ILMN_1678170	0.258987	0.203077	34.2734	24.2568		CDKN2AIPNL	ILMN_2130078	0.115101	-0.01589	41.364	43.347		ZBP1	ILMN_1765994	0.141989	0.09847	44.8487	52.5762		FAM49B
UBASH3A	ILMN_2338348	0.148604	0.087524	21.1521	14.5509		FAM46C	ILMN_1713266	0.337437	0.328742	37.3294	36.775		FAIM3	ILMN_1775542	0.075787	0.080454	21.8887	21.1594		CAB39	ILMN_1765858	0.130256	0.063012	28.0362	8.28776		TSEN34	ILMN_2368292	0.171089	0.102715	39.501	18.9134		LOC642947	ILMN_2049343	0.092337	0.012201	35.5214	49.1027		EIF2AK2	ILMN_1706502	0.169566	0.137277	46.6852	50.7331		CROP
LOC285176	ILMN_1695261	0.09333	0.120816	19.9162	15.222		LOC440359	ILMN_1706434	0.276518	0.23499	41.781	31.5365		CYBASC3	ILMN_2129505	0.069649	0.053089	21.7597	20.6248		ATM	ILMN_2370825	0.118847	0.079375	22.4767	13.7779		GAB2	ILMN_1665964	0.132024	0.089677	37.4912	19.831		ZNF486	ILMN_1805668	0.103346	0.010821	35.7731	48.7647		OAS2	ILMN_1736729	0.125041	0.059699	52.7613	42.2624		PIK3AP1
RPL18	ILMN_2230624	0.102087	0.114187	18.9764	16.0579		TSPAN5	ILMN_1799028	0.241397	0.166129	36.3873	35.3065		BCL11A	ILMN_2342271	0.054985	0.023385	32.7098	7.22723		MATR3	ILMN_1815107	0.11968	0.069756	22.3361	13.841		CSF3R	ILMN_2371280	0.182472	0.176362	34.1411	22.6541		NUBPL	ILMN_2048811	0.100966	-0.0066	43.8449	39.7351		PARP9	ILMN_1731224	0.131642	0.101762	43.008	51.8019		LOC441743
SKAP1	ILMN_1751400	0.150728	0.128173	16.532	18.4236		C1ORF128	ILMN_1784207	0.267594	0.23644	33.8355	36.8709		APOBEC3F	ILMN_2296950	0.047857	0.03944	18.9355	20.7634		PAPD4	ILMN_1681845	0.086938	0.053056	22.4938	13.4059		ACTN1	ILMN_2232177	0.17955	0.148808	32.5136	23.6173		PIP5K2B	ILMN_1812105	0.08955	0.029869	37.8614	45.1711		PRIC285	ILMN_1787509	0.145155	0.097906	51.4953	43.2033		PTGES3
ATP6V0E2	ILMN_1785095	0.169441	0.107334	21.9913	12.7145		ALAS2	ILMN_2367126	0.342529	0.332628	39.0529	31.5736		SWAP70	ILMN_1785175	0.080956	0.032917	29.6905	9.92		PAN3	ILMN_1681304	0.098235	0.068984	17.5727	18.0062		KIAA1754	ILMN_1805192	0.130394	0.081519	34.4526	21.1662		ZNF430	ILMN_2158164	0.085938	0.010527	33.3421	49.1471		IRF7	ILMN_2349061	0.135532	0.094147	52.1555	41.9729		FTHL3
VEGFB	ILMN_1726981	0.157435	0.119949	19.989	14.3549		RBM38	ILMN_1704079	0.279738	0.202717	38.0735	32.1547		GNG7	ILMN_1728107	0.058492	0.037631	21.5351	14.6399		MAT2B	ILMN_1811367	0.087284	0.09117	19.7853	15.7162		SIRPA	ILMN_1758146	0.169399	0.10538	39.9194	13.8018		HSD17B7	ILMN_1671661	0.104235	0.005934	41.1711	41.2958		STAT2	ILMN_1690921	0.141779	0.106419	49.6235	42.4312		NACAP1
IL7R	ILMN_1691341	0.243021	0.192036	22.1751	11.699		DPM2	ILMN_1732049	0.227597	0.11314	40.7731	28.9787		BTLA	ILMN_2099528	0.055679	0.032143	21.105	14.3554		PNN	ILMN_1721703	0.099727	0.06042	22.496	12.7429		CSF3R	ILMN_2323172	0.202137	0.131563	37.3138	16.3133		HYPK	ILMN_2073543	0.105319	0.015112	35.2969	46.6308		OAS1	ILMN_2410826	0.197505	0.136203	41.9982	49.8395		SF3B14
SAE1	ILMN_1657204	0.072508	0.096494	14.0959	19.2882		OSBP2	ILMN_1781966	0.301305	0.224899	30.8165	38.6916		TLR10	ILMN_2414762	0.072341	0.031991	22.0609	11.7677		UBE2D3	ILMN_2320850	0.110637	0.058673	24.4017	10.6424		PACSIN2	ILMN_1702396	0.152312	0.090713	37.0443	15.9041		SDHALP1	ILMN_1750093	0.084146	0.00787	34.0954	46.4559		DDX58	ILMN_1797001	0.093516	0.047438	54.8584	35.3198		TTRAP
CCND2	ILMN_2067656	0.141465	0.125232	15.3329	17.9535		RAB2B	ILMN_1753002	0.232724	0.190914	31.8142	35.7297		CXXC5	ILMN_1745256	0.071397	0.050306	17.8592	15.1101		LMBRD1	ILMN_1652128	0.099749	0.077422	20.6958	14.1953		NAMPT	ILMN_1653871	0.204242	0.146165	33.3127	19.2199		MCM8	ILMN_1798581	0.106157	0.020845	35.1779	45.0467		IFI6	ILMN_1687384	0.19112	0.190918	38.7193	48.8971		CAST
LEF1	ILMN_1679185	0.273833	0.164001	21.1532	12.0564		RNF10	ILMN_1697529	0.201665	0.139275	35.7665	31.7222		TNFRSF13C	ILMN_1731742	0.028236	0.021921	22.0856	10.4257		HNRPH3	ILMN_1654920	0.092403	0.064815	18.5341	16.2965		LOC730820	ILMN_1719344	0.145408	0.098085	34.2993	17.7887		GJC1	ILMN_2397484	0.085454	0.012655	35.8177	43.6309		TRIM22	ILMN_1779252	0.147288	0.109802	42.3473	43.9779		LOC645138
RPL22	ILMN_2079386	0.11497	0.094268	19.5346	13.4256		CSDA	ILMN_1782788	0.198734	0.224091	32.3514	33.7828		GGA2	ILMN_1686152	0.05458	0.028898	21.1114	11.1221		YTHDC1	ILMN_1707506	0.078642	0.061057	20.0527	14.6006		HCK	ILMN_1791771	0.147742	0.08466	37.1544	14.6431		FAM115A	ILMN_2297069	0.088258	0.01549	32.1998	47.1455		DHX58	ILMN_1678422	0.109993	0.050796	54.1903	31.3671		CDKN1B
RPL18A	ILMN_2141452	0.079083	0.101466	17.2925	15.3588		SLC25A39	ILMN_1743911	0.191054	0.220359	31.1531	34.6649		TCF4	ILMN_1814194	0.054606	0.039791	16.9286	15.0955		ROD1	ILMN_1768197	0.091937	0.07688	15.0964	19.3148		RHOG	ILMN_1739792	0.154247	0.089617	35.4704	15.9835		CREB1	ILMN_2334243	0.088202	0.004519	32.6811	44.6874		DDX60	ILMN_1795181	0.119223	0.051198	56.1424	26.4257		RTN3
PRKCH	ILMN_1780898	0.140065	0.123403	18.333	14.2458		E2F2	ILMN_1777233	0.248141	0.188775	29.848	34.4967		CD22	ILMN_1792075	0.037488	0.018325	23.6927	5.172		TOR1AIP1	ILMN_1729318	0.093803	0.052231	23.5339	10.7963		LILRB3	ILMN_1784884	0.156138	0.139513	26.0276	24.0197		ZNF786	ILMN_1713706	0.08402	0.048193	39.0002	37.9885		MX2	ILMN_2231928	0.126902	0.081914	39.778	42.4866		PPCS
DDX24	ILMN_1700628	0.111026	0.08068	20.1493	12.2054		C22ORF13	ILMN_1764410	0.167233	0.167742	28.5773	35.4477		CXCR5	ILMN_2337931	0.025707	0.03193	10.1258	17.829		MGEA5	ILMN_1686750	0.131037	0.075352	24.9979	9.217		RNF149	ILMN_1665877	0.13247	0.111922	34.0902	15.7672		DENR	ILMN_2168952	0.08521	0.016304	43.2798	33.2546		HERC6	ILMN_1654639	0.114085	0.05793	51.5082	30.4973		GIMAP1
ATIC	ILMN_1673991	0.109583	0.071034	17.7778	14.1634		FBXO7	ILMN_1745962	0.239999	0.199934	33.4695	29.1709		TSPAN3	ILMN_1790549	0.054547	0.033309	15.1457	12.2043		FBXO11	ILMN_1713682	0.092228	0.04338	25.3945	8.7576		ADAM8	ILMN_1708348	0.141626	0.096643	36.0289	13.7384		ZNF652	ILMN_2155322	0.088059	0.004464	32.683	43.1446		SHISA5	ILMN_2139100	0.087968	0.088575	33.9534	41.5973		LOC284988
CD2	ILMN_1695025	0.17233	0.148557	16.5295	15.3591		TMEM86B	ILMN_2049417	0.184536	0.113873	28.7822	32.2128		STRBP	ILMN_1808783	0.037574	0.018084	19.6245	7.10633		STAG2	ILMN_1782609	0.087226	0.070236	18.8082	15.2006		LYN	ILMN_1781155	0.142049	0.11331	29.1962	20.5656		RPL7L1	ILMN_2220320	0.07756	0.01256	27.1064	48.3361		OAS1	ILMN_1675640	0.189876	0.134938	38.5769	36.7279		DC2
ETS1	ILMN_2122103	0.163929	0.13704	17.7796	13.6012		IGF2BP2	ILMN_1702447	0.240386	0.161461	35.1529	25.6379		CCDC106	ILMN_1682567	0.043867	0.019842	19.6734	6.99568		DHX15	ILMN_1754839	0.075602	0.056704	21.1014	12.7994		NUMB	ILMN_2331266	0.129709	0.083391	33.09	16.5961		MBD4	ILMN_2055310	0.080872	-0.00079	32.5417	42.8994		UBE2L6	ILMN_1769520	0.138391	0.125031	35.2698	38.1185		TLR1
FAM102A	ILMN_2401779	0.159451	0.088243	20.5067	10.5104		CDC34	ILMN_1713006	0.208912	0.155602	30.3431	30.1449		ADARB1	ILMN_1679797	0.046672	0.041913	10.4983	15.6764		PPP2CA	ILMN_1722858	0.095489	0.051451	22.1507	11.688		RASSF2	ILMN_2352303	0.123283	0.104143	35.3574	13.9548		MGC29891	ILMN_2161007	0.078274	0.000465	30.3234	44.4578		IRF9	ILMN_1745471	0.084502	0.081298	35.1439	36.922		RAB33B
RPL10A	ILMN_2154566	0.087653	0.131441	14.6828	16.1308		OR2W3	ILMN_1811927	0.201122	0.092225	37.0742	22.209		ADAM28	ILMN_1664631	0.027101	0.023363	15.6116	9.80896		TRIM33	ILMN_1682316	0.083836	0.051696	19.8207	13.2302		ABTB1	ILMN_2367165	0.170456	0.0999	34.1963	14.7272		C9ORF80	ILMN_2079098	0.088268	-0.00254	27.7664	46.3886		RTP4	ILMN_2173975	0.083503	0.040905	47.6681	24.0207		LOC643287
PRKCQ	ILMN_1733421	0.107041	0.063939	19.9635	10.7817		EIF2AK1	ILMN_2156267	0.126763	0.149364	21.2399	38.0312		SYPL1	ILMN_2377174	0.045332	0.028507	17.6087	7.56466		PCMTD1	ILMN_1737426	0.134674	0.079349	19.2467	13.4315		NUAK2	ILMN_2094952	0.132554	0.069804	35.6996	12.5854		N4BP2	ILMN_2222101	0.107098	-0.00053	39.1329	34.4282		SP110	ILMN_2415144	0.080039	0.060448	34.7509	36.5801		LOC134997
CUTA	ILMN_1712390	0.09442	0.100378	11.7856	18.538		HBD	ILMN_1815527	0.298118	0.302748	27.9186	31.1405		LPAR5	ILMN_2044453	0.06529	0.029631	17.3857	7.39646		G3BP2	ILMN_2381753	0.06644	0.047296	17.9609	14.5659		GALNAC4S-6ST	ILMN_1670926	0.152485	0.115603	26.9811	21.017		LOC653086	ILMN_1814039	0.097619	0.022766	29.1644	44.2241		SAMD9	ILMN_1814305	0.102884	0.07259	37.2331	33.9738		FTHL8
RPL18A	ILMN_2141453	0.076922	0.09665	16.1647	14.0963		PRDX2	ILMN_1767766	0.230747	0.157765	29.3227	29.515		CCDC32	ILMN_1811264	0.045154	0.025515	15.8697	8.77214		BCLAF1	ILMN_2357272	0.078083	0.038667	21.0648	11.311		H3F3A	ILMN_1699015	0.110305	0.073633	34.3717	13.0505		YRDC	ILMN_1736008	0.113316	-0.01786	36.72	36.5837		LAP3	ILMN_1683792	0.137263	0.099935	36.7407	33.4226		CLK1
LPIN1	ILMN_1671554	0.119851	0.069638	18.7632	11.233		ERAF	ILMN_1696512	0.309315	0.279086	28.657	29.6366		PPAPDC1B	ILMN_1675406	0.040368	0.02634	18.1668	6.3053		GPBP1	ILMN_1711792	0.10799	0.046825	25.2994	6.81564		ZYX	ILMN_2371169	0.178291	0.08363	36.4467	10.8456		C21ORF55	ILMN_1814204	0.087204	0.002572	27.4379	45.3185		XAF1	ILMN_2370573	0.080489	0.074463	35.0424	33.2875		CNBP
CCR7	ILMN_1715131	0.282655	0.209838	19.9226	9.87071		FAM104A	ILMN_1807201	0.192315	0.156304	30.6775	27.454		TCL1A	ILMN_1788841	0.046151	0.0278	17.7212	6.05388		C19ORF2	ILMN_1798728	0.080133	0.051199	19.8032	12.2896		TBC1D14	ILMN_1779886	0.136946	0.087239	29.101	17.7679		DDX51	ILMN_2215382	0.107	-0.0013	38.0807	34.2323		SP110	ILMN_1731418	0.079974	0.065973	30.7013	37.5388		TXNL1
RPS4X	ILMN_2166831	0.160102	0.178898	12.7874	16.9754		FBXO7	ILMN_1715963	0.27433	0.152942	35.059	23.0663		IRF8	ILMN_1666594	0.052964	0.048395	11.6477	11.9122		C12ORF35	ILMN_1726289	0.14218	0.074024	20.9237	11.0899		SPI1	ILMN_2392043	0.174256	0.116089	32.6839	13.9734		IL10	ILMN_2073307	0.090948	0.009477	29.6135	42.4192		PHF11	ILMN_2390162	0.071901	0.052285	36.904	30.5233		FLJ20273
IL7R	ILMN_2342579	0.211703	0.218431	14.1086	15.514		C20ORF108	ILMN_1708016	0.245448	0.207509	28.2348	29.4802		P2RX5	ILMN_1677793	0.038497	0.016203	16.4945	6.29332		DDX5	ILMN_1805344	0.111319	0.095159	19.2356	12.6365		SORL1	ILMN_2060115	0.231268	0.17829	27.5159	19.0171		IL18	ILMN_1778457	0.082519	0.010372	30.3316	41.2608		GBP1	ILMN_1701114	0.156855	0.133544	32.1621	34.9157		CAPZA1
LOC646195	ILMN_1684258	0.096512	0.104368	17.0053	12.6137		XPO7	ILMN_2174884	0.112702	0.06835	33.1697	24.256		FCRL3	ILMN_1691693	0.109172	0.047992	15.9276	6.68541		LRRC37B	ILMN_1777895	0.085601	0.044523	20.6653	11.1422		PIK3CD	ILMN_1766275	0.135043	0.084714	30.4465	16.0611		CDAN1	ILMN_2401906	0.080615	-0.00683	27.1218	44.0948		BST2	ILMN_1723480	0.10146	0.067346	36.6542	30.1311		RPL23
GRAP	ILMN_2264011	0.150575	0.108066	15.0808	14.1275		MAP2K3	ILMN_1801175	0.212506	0.114535	34.6925	22.5467		ZNF342	ILMN_1693242	0.046263	0.021314	16.7846	5.78677		GGNBP2	ILMN_1725620	0.073103	0.05592	16.438	15.3304		IFITM2	ILMN_1673352	0.166064	0.128439	30.0182	16.3684		LOC729603	ILMN_2180519	0.074724	0.003048	28.3622	42.5632		CMPK2	ILMN_1783621	0.096993	0.033824	51.7926	13.9742		TANK
DNMT1	ILMN_1760201	0.113846	0.106325	12.3282	16.8133		RNF123	ILMN_1663605	0.103658	0.074155	28.7249	27.7678		SHMT2	ILMN_1661264	0.031744	0.03377	11.1472	11.3623		CLK1	ILMN_1679727	0.171904	0.081566	21.9577	9.80893		SSH2	ILMN_1672834	0.161953	0.096751	32.4949	13.8606		PDE4C	ILMN_1761277	0.087143	0.009312	31.3936	39.1045		IFIT5	ILMN_1696654	0.079478	0.043817	38.6934	25.7507		GPR65
PTPRCAP	ILMN_1672417	0.107429	0.124093	11.4265	17.3339		RIOK3	ILMN_2404135	0.22117	0.155081	29.8625	26.6014		CD83	ILMN_2328666	0.027853	0.026595	11.4406	10.8892		RBM25	ILMN_1768117	0.098882	0.057632	21.3355	10.3785		PICALM	ILMN_1715273	0.119035	0.064627	36.2673	10.0832		ANKRD30B	ILMN_1730678	0.089618	0.014784	29.5135	40.2501		GBP1	ILMN_2148785	0.171385	0.128353	31.3933	32.9039		LOC220433
LDHB	ILMN_1728132	0.161406	0.147946	15.8207	12.9143		RNF11	ILMN_1810785	0.176808	0.101548	29.5861	26.7801		ARHGAP24	ILMN_1765876	0.055258	0.029547	13.2242	8.99711		3319228800	ILMN_1717337	0.123657	0.079301	20.7287	10.8549		RBM23	ILMN_2363106	0.102159	0.065547	32.6186	13.6352		AHR	ILMN_1812640	0.08308	-0.00021	34.3458	34.925		PARP9	ILMN_2053527	0.078311	0.067795	29.8707	34.0777		SLBP
C19ORF2	ILMN_1798728	0.081861	0.068704	15.3134	12.9885		CARM1	ILMN_1680134	0.180481	0.160364	23.8784	32.2134		CNTNAP2	ILMN_1690223	0.065541	0.032535	10.7595	10.5939		NFE2L2	ILMN_1790909	0.074679	0.055434	19.9799	11.5776		RALB	ILMN_1676358	0.134665	0.078979	34.2596	11.728		SYAP1	ILMN_2089175	0.08733	0.014634	37.9376	31.2688		PHF11	ILMN_1776723	0.07658	0.057673	33.3622	30.549		LOC388621
RPS4X	ILMN_1810577	0.14874	0.180779	13.8319	14.448		PSMF1	ILMN_2367191	0.138517	0.110682	29.6656	25.5638		TSPAN13	ILMN_1669881	0.068413	0.0242	16.0245	5.29638		WASPIP	ILMN_1668417	0.087645	0.086617	13.6846	17.6556		SIRPA	ILMN_2372974	0.13618	0.064316	34.3637	11.3336		LOC653489	ILMN_1711073	0.091261	0.022794	31.2802	36.1994		OAS2	ILMN_2248970	0.105855	0.045058	35.9517	27.5071		C18ORF32
AKR1B1	ILMN_1701731	0.098576	0.057215	20.1206	8.13681		PRDX2	ILMN_2382829	0.229822	0.14625	26.9907	28.1624		SYPL1	ILMN_1764087	0.039593	0.023931	13.8163	7.46338		C1ORF63	ILMN_1760556	0.138087	0.068767	20.767	10.5609		IMPDH1	ILMN_1676515	0.166428	0.077802	38.3293	7.21831		C1ORF176	ILMN_2117569	0.096867	0.001822	31.6833	34.8793		TAP1	ILMN_1751079	0.09552	0.094698	28.8132	31.9296		KIAA1033
CYFIP2	ILMN_2354478	0.092912	0.088467	11.7974	16.3673		DNAJB2	ILMN_2390974	0.159929	0.138165	25.6733	29.1603		SYVN1	ILMN_1803143	0.040785	0.024909	13.6457	6.2711		ELF1	ILMN_1664010	0.11393	0.067616	19.0741	12.1874		SLC16A3	ILMN_2364022	0.148475	0.088517	31.6578	13.5986		C8ORF37	ILMN_2091084	0.088646	0.003198	23.4676	43.0687		LOC26010	ILMN_1683678	0.077279	0.045137	40.5352	19.7337		GNG10
CD7	ILMN_1792538	0.163623	0.138866	12.7523	15.3368		LOC650832	ILMN_1783156	0.175146	0.131822	29.4275	25.1989		C4ORF34	ILMN_2224907	0.032196	0.034099	9.22659	10.6224		ATP6AP2	ILMN_1677440	0.09577	0.073403	18.2312	13.0055		H3F3A	ILMN_2106331	0.106365	0.079112	32.4079	12.5084		LOC643509	ILMN_1759872	0.078791	-0.00021	35.5133	30.8533		OASL	ILMN_1681721	0.104445	0.030814	45.9642	13.6057		YY1
MIF	ILMN_1807074	0.108082	0.100864	14.0265	14.0618		MAP2K3	ILMN_1790534	0.177942	0.157433	28.9157	25.3628		RUNDC2C	ILMN_1690064	0.045281	0.020811	14.7678	5.00327		RNF149	ILMN_1665877	0.106179	0.079505	20.5615	10.3401		FLOT1	ILMN_1661439	0.159789	0.096113	32.4252	12.1906		SLC44A4	ILMN_2274775	0.077853	0.007922	25.8441	39.9721		TDRD7	ILMN_1705241	0.07565	0.033948	39.1267	20.2186		FAM103A1
IL32	ILMN_2368530	0.190616	0.186682	13.1427	14.9449		HMBS	ILMN_1694476	0.148052	0.078488	25.5447	28.4527		CCR6	ILMN_1690907	0.057387	0.033691	11.7254	8.02341		C18ORF25	ILMN_1801822	0.130733	0.03862	24.2235	6.51456		LAMP2	ILMN_1673282	0.151378	0.088863	31.3349	13.2809		PNPT1	ILMN_2051408	0.073673	-0.01564	22.5616	42.7712		PARP10	ILMN_2262044	0.095512	0.044655	37.9233	21.3297		FTHL2
LOC388524	ILMN_2050112	0.092003	0.102748	14.5705	13.4445		PPM1A	ILMN_2410516	0.183653	0.072485	35.731	17.38		BACH2	ILMN_2058468	0.032924	0.029432	9.69088	9.91084		ATM	ILMN_1779214	0.096161	0.072792	15.4481	15.1198		FRAT2	ILMN_1788213	0.159543	0.120332	27.4623	17.1082		CEP27	ILMN_1738482	0.075185	0.020786	35.0081	30.0904		OAS2	ILMN_1709333	0.095462	0.026891	45.1607	12.9903		SNX10
PLSCR3	ILMN_1703433	0.124457	0.118385	13.2848	14.7047		FKBP8	ILMN_1733947	0.141402	0.125916	25.1431	27.8267		LARGE	ILMN_1662038	0.032321	0.015766	13.2146	6.2789		SPG11	ILMN_1665049	0.074292	0.065393	15.6375	14.9057		FAM129A	ILMN_1810725	0.207852	0.171435	24.4195	20.0068		AIRE	ILMN_2261519	0.076207	0.007737	20.3765	44.3036		STAT1	ILMN_1777325	0.120211	0.092158	30.7489	27.2418		SPAST
LOC645899	ILMN_1746485	0.094095	0.10659	15.653	11.8772		SRRD	ILMN_1666306	0.14873	0.077017	29.2582	23.2986		KBTBD8	ILMN_1716272	0.026289	0.022476	10.4475	9.00599		NPTN	ILMN_1792997	0.090304	0.078605	13.1329	16.9659		FCGRT	ILMN_1705302	0.137355	0.077815	31.704	12.3714		PTPLAD2	ILMN_1690114	0.078263	-0.00612	31.8641	32.3743		IFI27	ILMN_2058782	0.332314	0.239411	29.9172	27.9475		HNRPC
ST6GAL1	ILMN_1756501	0.115037	0.102791	13.8822	13.5339		CA1	ILMN_1652431	0.38811	0.307855	26.1697	26.0848		NUP88	ILMN_1734826	0.033357	0.023866	10.0284	8.08435		SPTLC1	ILMN_1813491	0.078165	0.042721	19.8119	10.2116		RAF1	ILMN_1813489	0.102686	0.067276	31.6635	12.2942		RN7SL1	ILMN_2041368	0.057484	-0.00421	37.497	26.5926		IFIT1	ILMN_1699331	0.095049	0.022768	47.9582	9.47449		GIMAP7
MAL	ILMN_2327860	0.267447	0.183456	19.4764	7.90478		BSG	ILMN_1778374	0.22827	0.214933	24.6486	27.4832		ARHGAP17	ILMN_1718610	0.040319	0.031632	10.1158	7.81548		GNA13	ILMN_1758906	0.085652	0.051595	19.0326	10.8796		SORL1	ILMN_1759818	0.194259	0.169519	24.7824	18.8295		LOC399900	ILMN_1701314	0.09671	0.003689	32.0858	31.8884		TNFSF13B	ILMN_2066858	0.109745	0.080195	30.5549	26.3384		FTHL12
C16ORF30	ILMN_1751559	0.126075	0.093466	13.8668	13.4972		ASCC2	ILMN_1679919	0.169071	0.209824	20.1917	31.6293		MGC24039	ILMN_1791593	0.024953	0.017649	12.0516	5.87171		GHITM	ILMN_1728467	0.09646	0.05645	17.5448	12.2286		LOC440926	ILMN_2402930	0.1031	0.081209	29.9095	13.4663		DAPP1	ILMN_2097410	0.068774	-0.00143	22.3651	40.6081		STAT1	ILMN_1691364	0.133293	0.124062	25.5528	30.5408		DICER1
TNFRSF25	ILMN_1765109	0.172892	0.120087	18.443	8.83479		HAGH	ILMN_1772731	0.212067	0.165936	26.0475	24.6121		VEGFB	ILMN_1726981	0.04598	0.040842	9.89657	7.9837		BNIP2	ILMN_1770803	0.091515	0.051979	19.5713	10.0632		BCL6	ILMN_1737314	0.168215	0.151891	28.551	14.6704		FKTN	ILMN_2357386	0.075173	-0.01462	22.9633	38.9935		FBXO6	ILMN_1701455	0.097296	0.049598	30.8103	24.7846		LOC440567
RPUSD2	ILMN_1730077	0.070345	0.04614	16.825	10.4482		FOXO4	ILMN_1712095	0.164352	0.142881	23.5603	26.8505		3318883200	ILMN_1699644	0.03311	0.015393	12.5316	5.09919		TMEM59	ILMN_1792508	0.088669	0.058732	16.6836	12.8558		PFKFB4	ILMN_1653292	0.143777	0.094543	27.6905	15.1128		LEP	ILMN_2207505	0.070582	0.012331	29.5668	32.1785		TNFSF13B	ILMN_1758418	0.114836	0.08008	31.2994	23.823		HSD17B11
C12ORF57	ILMN_1812191	0.135778	0.154903	9.65059	17.4971		IQWD1	ILMN_1670000	0.124867	0.087337	28.1563	22.1772		TSPAN13	ILMN_2130525	0.026357	0.018652	11.437	5.94192		SLMAP	ILMN_1783120	0.100253	0.042997	19.2463	10.2679		SDCBP	ILMN_2363586	0.119591	0.109789	29.4597	12.9245		C10ORF58	ILMN_2118472	0.075246	-0.02243	19.1377	42.1181		STAT1	ILMN_1690105	0.121013	0.115305	23.094	31.7024		IER3IP1
RPL18A	ILMN_2141444	0.076038	0.101387	13.2292	13.8933		HDGF	ILMN_1765621	0.133133	0.109047	27.8583	22.3048		SPIB	ILMN_2143314	0.04518	0.023466	12.1429	5.09725		PAIP2	ILMN_1784753	0.08912	0.077578	17.2943	12.1619		FAM53C	ILMN_1744508	0.164768	0.077011	30.1804	11.9891		LOC644250	ILMN_1654320	0.093822	0.002528	30.6558	30.5856		IFI16	ILMN_1710937	0.09592	0.079155	24.4536	29.6191		AFTPH
FAM102A	ILMN_1745112	0.111399	0.078953	13.329	13.4201		C18ORF10	ILMN_1671693	0.175635	0.107123	24.5938	24.4523		FAM43A	ILMN_1706015	0.035893	0.024802	7.30154	9.73546		SMAD4	ILMN_1741477	0.078766	0.039624	20.7126	8.38823		STX3	ILMN_1659544	0.132416	0.077491	30.2222	11.9427		RCP9	ILMN_2381537	0.083981	-0.03196	18.2082	42.8402		SCO2	ILMN_1701621	0.108841	0.062994	31.5034	20.0207		LOC347376
NOSIP	ILMN_1759436	0.135194	0.13628	14.7384	11.7944		ATP6V0C	ILMN_1773849	0.189275	0.126876	31.4783	17.5095		ID3	ILMN_1732296	0.042072	0.037233	6.85256	10.1766		LAMP2	ILMN_1752351	0.088861	0.06112	15.9375	12.907		TSEN34	ILMN_1673111	0.129159	0.085121	27.9851	14.1651		SSTR2	ILMN_2152257	0.070154	0.018268	28.0101	32.6342		FLJ11286	ILMN_1750400	0.055282	0.02886	33.1243	17.9918		UGP2
ECHDC2	ILMN_1671568	0.128702	0.087237	14.391	12.0646		BPGM	ILMN_2352921	0.271057	0.176355	23.2322	25.4346		ST6GAL1	ILMN_1756501	0.043945	0.031671	10.3508	6.35016		PELI1	ILMN_1679268	0.097992	0.074559	15.8569	12.8918		TALDO1	ILMN_1746588	0.13574	0.087042	28.5052	13.6069		C14ORF85	ILMN_2134381	0.099719	-0.01771	29.643	30.9578		DRAP1	ILMN_2112301	0.063545	0.064899	20.6338	30.3274		FAM49B
FAM62A	ILMN_1761159	0.11887	0.124324	12.6137	13.6839		GLUL	ILMN_1765208	0.159177	0.054413	35.0806	12.9113		TRAF5	ILMN_1740493	0.029067	0.028971	6.13787	8.61303		TRAM1	ILMN_1737146	0.074486	0.054476	16.2277	12.4262		LAT2	ILMN_2326953	0.128227	0.06968	34.2419	7.82496		ZNF549	ILMN_2227495	0.096806	-0.00814	30.5692	29.0221		UBE2L6	ILMN_1703108	0.101001	0.06161	25.4409	24.4275		FTHL11
RPL36	ILMN_1685088	0.080583	0.118945	10.2116	16.0043		HAGH	ILMN_2379520	0.218413	0.134998	27.1454	20.6904		SEMA4B	ILMN_1672589	0.028204	0.031987	6.30092	8.40959		JMJD1C	ILMN_2410742	0.09912	0.07056	13.5124	15.1404		FFAR2	ILMN_1797895	0.198642	0.128544	25.8825	15.7328		PLDN	ILMN_2105033	0.062359	-0.01423	24.4698	34.5684		ADAR	ILMN_1776777	0.078944	0.071942	24.2934	25.2178		GPBP1L1
NPAL3	ILMN_1684210	0.07089	0.07026	12.8627	13.1927		ST6GALNAC4	ILMN_2413064	0.192938	0.118618	26.3689	21.1918		TLE1	ILMN_1751572	0.026716	0.016916	9.43797	5.14638		RB1CC1	ILMN_1736796	0.097833	0.048298	16.5569	12.0581		TIMP2	ILMN_1721876	0.133103	0.079199	30.172	11.1015		LOC400721	ILMN_1700182	0.074654	0.018045	22.5332	36.1743		LAMP3	ILMN_2170814	0.079386	0.028978	36.0651	13.2943		FCGR3B
GIMAP6	ILMN_2329429	0.084144	0.088003	12.2109	13.6601		EPB41	ILMN_2323427	0.167461	0.093485	25.4773	21.9257		ADARB1	ILMN_2319326	0.021859	0.016948	7.54218	6.46655		TIA1	ILMN_2388466	0.083006	0.046004	17.1842	11.3668		FLOT2	ILMN_1726222	0.155833	0.125404	25.7021	15.504		FKBP14	ILMN_2150294	0.111539	0.015247	22.6437	35.4512		OAS1	ILMN_1658247	0.167283	0.061613	31.4996	17.699		S100A12
PIK3IP1	ILMN_1719986	0.187482	0.120658	15.9007	9.94247		MYL4	ILMN_1684255	0.242634	0.195384	23.2159	24.0328		ARID5B	ILMN_1721626	0.035444	0.020786	8.06144	5.19091		STXBP3	ILMN_1764168	0.087432	0.051991	16.2158	12.258		NCF4	ILMN_1785005	0.152992	0.086895	31.3187	9.3564		SULT1A1	ILMN_2404795	0.067341	-0.02516	15.1881	42.8478		TOR1B	ILMN_1724333	0.069898	0.032204	35.3811	13.7436		ARFGEF1
RPL3	ILMN_2319994	0.105158	0.128036	13.9659	11.8668		C19ORF22	ILMN_1808202	0.144284	0.150746	22.6301	24.5428		C13ORF18	ILMN_1773388	0.044313	0.028715	7.40565	5.55462		FAM120A	ILMN_2163306	0.080191	0.066154	13.5819	14.6187		PROK2	ILMN_1775257	0.262735	0.199436	25.6525	14.7509		BLZF1	ILMN_2106656	0.089107	0.02184	32.8138	24.9286		GBP4	ILMN_1771385	0.115854	0.073839	25.617	21.9758		SLC40A1
EBI2	ILMN_1798706	0.173565	0.090442	17.8108	7.97202		ST6GALNAC4	ILMN_1687857	0.182874	0.134618	24.6671	21.9639		TCF3	ILMN_1664434	0.02385	0.021595	6.5311	6.14513		TOR1AIP1	ILMN_2141941	0.077778	0.062879	13.053	14.9016		SLC2A3	ILMN_1775708	0.186753	0.13201	27.6093	12.755		ZNF69	ILMN_2176882	0.119459	-0.01042	32.5399	24.9636		TMEM123	ILMN_1724139	0.096691	0.054261	30.2911	17.1955		IDS
MAGED1	ILMN_1775522	0.082907	0.076374	11.9244	13.7925		UBE2O	ILMN_1746579	0.115865	0.106086	20.7337	25.5775		NT5C	ILMN_1806432	0.02702	0.025037	5.54612	5.88629		EFHA1	ILMN_1738346	0.096157	0.061413	14.0935	13.8032		GCA	ILMN_1800602	0.130285	0.110684	29.3274	10.9095		PSMD12	ILMN_1691428	0.082725	-0.00286	37.2234	20.2717		IFITM1	ILMN_1801246	0.103093	0.122991	18.0704	29.0026		APOBEC3A
SNRPN	ILMN_2372082	0.083737	0.08853	9.69008	15.97		DNAJA4	ILMN_1776998	0.144736	0.062388	27.637	18.5946		C13ORF18	ILMN_2196550	0.041044	0.02765	5.6556	5.60225		PRKAA1	ILMN_2357577	0.086408	0.043622	21.1062	6.74347		TLR8	ILMN_1705047	0.11331	0.069317	28.4953	11.7164		TMEM17	ILMN_2210386	0.105187	0.00597	30.4909	26.9891		NUB1	ILMN_1665291	0.066503	0.03936	31.4102	15.2265		HMG1L1
RPS19	ILMN_1784717	0.068897	0.106181	11.1393	14.4878		LOC440313	ILMN_1749984	0.23691	0.180076	22.1076	23.8019		LOC92017	ILMN_1670539	0.02211	0.017746	5.686	5.11376		DYRK1A	ILMN_1664560	0.082721	0.043558	19.7386	8.09234		PSCD4	ILMN_1660364	0.1521	0.079725	31.7929	8.32843		EIF2AK4	ILMN_1755114	0.070738	0.023398	31.5151	25.4049		TRIM5	ILMN_1704972	0.076017	0.0321	29.7595	16.6003		LGALS3
DGKA	ILMN_2319913	0.121757	0.141888	8.35761	17.2004		C5ORF4	ILMN_1728742	0.232885	0.117204	23.0703	22.7615									DNAJA2	ILMN_1770127	0.081272	0.044974	17.8423	9.96923		UBN1	ILMN_2399503	0.156612	0.11892	27.0808	12.984		LILRB1	ILMN_2316974	0.06368	-0.01156	17.6255	38.6492		SP100	ILMN_2284998	0.058172	0.036269	22.7233	22.8327		LOC728973
LOC644029	ILMN_1659095	0.084546	0.087608	12.0325	13.2259		TBC1D10B	ILMN_1668639	0.186727	0.095424	27.2906	18.1966									CGGBP1	ILMN_1752631	0.086287	0.047193	17.494	10.2932		PYGL	ILMN_1696187	0.145713	0.110179	27.318	12.6203		LOC440704	ILMN_1673421	0.07848	-0.0056	26.9053	29.0551		IFITM3	ILMN_1805750	0.278403	0.257831	21.1857	24.1072		SFRS11
IMPDH2	ILMN_1705737	0.103345	0.081982	14.6261	10.4248		MED25	ILMN_1811823	0.13224	0.092988	26.404	18.8952									C6ORF111	ILMN_2161357	0.100629	0.051481	19.1026	8.58065		TLE3	ILMN_2234412	0.102585	0.06401	24.0214	15.7314		SLC35E1	ILMN_2059173	0.077251	0.004239	23.4297	32.4917		GBP5	ILMN_2114568	0.129875	0.137433	21.0698	23.9087		LOC389787
LOC388474	ILMN_1682873	0.058748	0.085926	11.072	13.8543		3319315200	ILMN_2341626	0.189147	0.086451	26.5043	18.5382									NKTR	ILMN_1721621	0.105126	0.059674	18.8106	8.72232		EDG6	ILMN_1784737	0.123364	0.083487	28.0601	11.624		MSH3	ILMN_2077130	0.058026	0.003726	29.226	25.9774		TNFSF10	ILMN_1801307	0.090554	0.072888	25.1614	19.0903		C7ORF11
SDAD1	ILMN_1735360	0.059396	0.078124	9.48524	15.4235		SESN3	ILMN_1694027	0.21071	0.119307	26.5125	18.4638									CHMP1B	ILMN_1763265	0.077415	0.065212	15.1576	12.3297		STK40	ILMN_2075927	0.131413	0.089415	27.2464	12.2957		LILRB3	ILMN_2406132	0.06456	0.014076	21.2594	33.2239		TRAFD1	ILMN_1758250	0.061795	0.028203	31.5515	11.0265		DAPP1
CD5	ILMN_1753112	0.112311	0.103566	9.66356	15.1382		YPEL3	ILMN_1791147	0.122941	0.104852	22.8709	22.0378									USO1	ILMN_1692121	0.085875	0.045087	16.5139	10.809		NLRP12	ILMN_1716105	0.140079	0.083811	28.3969	10.8352		XRCC2	ILMN_2204909	0.10482	-0.0124	26.7258	27.3657		ADAR	ILMN_2320964	0.06847	0.055043	21.2581	21.0929		LOC728481
GPSN2	ILMN_1720799	0.05642	0.10886	5.14143	19.6437		GUK1	ILMN_1758398	0.173166	0.16444	20.4535	23.5205									KIAA0528	ILMN_1682572	0.093678	0.054503	16.7506	10.5382		BCL3	ILMN_1710514	0.157195	0.087129	27.7544	11.4166		FLJ40722	ILMN_1778202	0.087663	-0.0143	27.2066	26.7061		MT2A	ILMN_1686664	0.15691	0.100332	22.4367	19.4029		RNPC3
RPS2	ILMN_2218277	0.119838	0.086602	16.6302	8.01475		AP2A1	ILMN_1815306	0.106182	0.080605	20.8236	22.9763									ZRANB2	ILMN_1703015	0.114847	0.077732	15.5722	11.62		MAPK3	ILMN_2402341	0.123712	0.051842	33.5047	5.45958		CCR6	ILMN_2387696	0.05318	0.014706	26.5854	27.1992		MOV10	ILMN_1725700	0.059921	0.024158	27.9299	13.1813		ANXA2P1
RASGRP1	ILMN_1768958	0.111488	0.075361	12.9693	11.4154		GPR175	ILMN_1804938	0.232378	0.188954	22.9504	20.714									ANGEL2	ILMN_1736340	0.080415	0.04488	17.6105	9.43234		CFLAR	ILMN_1789830	0.128573	0.10248	23.1142	15.7028		BCYRN1	ILMN_1678757	0.070774	0.001458	28.388	24.9986		ISG20	ILMN_1659913	0.08863	0.078205	20.2507	20.7826		LOC653314
LOC391811	ILMN_1746252	0.091648	0.075438	12.1602	11.8499		RNF213	ILMN_1749722	0.255742	0.237951	20.0362	23.4454									ADD3	ILMN_1814526	0.098072	0.089517	13.4263	13.5457		SEMA4B	ILMN_1672589	0.109967	0.068256	26.6118	12.1086		PDCD7	ILMN_2148290	0.064766	-0.01488	25.7536	25.5532		MT1A	ILMN_1691156	0.129285	0.086258	19.2533	21.2954		METTL7A
PVRIG	ILMN_1688279	0.112569	0.108795	11.0955	12.8828		SEMA6B	ILMN_1712914	0.157628	0.094191	23.7404	19.312									RAB5A	ILMN_1805800	0.067375	0.056921	12.0205	14.9127		IHPK1	ILMN_1700231	0.092703	0.052168	27.1156	11.5303		PLA2G2D	ILMN_2233050	0.056585	0.011295	30.2359	20.7439		UNC93B1	ILMN_2193591	0.075243	0.036427	26.1678	14.1474		RPL5
LOC642755	ILMN_1793287	0.092998	0.054373	15.7879	8.09983		PINK1	ILMN_1666924	0.11402	0.08877	21.5735	21.3204									PTGER4	ILMN_1795930	0.097919	0.078672	13.592	13.2761		MMP25	ILMN_1717207	0.21277	0.175815	24.0597	14.5678		FARSLB	ILMN_1765696	0.056339	0.014432	18.5208	31.514		TMEM140	ILMN_1736863	0.084992	0.077157	17.2287	22.6601		IFP38
CD247	ILMN_2377669	0.153119	0.167166	10.6836	13.1264		MCOLN1	ILMN_1764383	0.11762	0.097511	20.1942	22.3722									KHDRBS1	ILMN_2076640	0.072638	0.061535	14.2949	12.5418		SLC12A9	ILMN_1695962	0.139789	0.082743	27.5798	10.7614		ICA1	ILMN_1694399	0.077327	0.006803	27.2158	22.5504		IL1RN	ILMN_1774874	0.091223	0.045358	24.558	14.8171		PPP1R12A
MAP4K1	ILMN_1665943	0.115052	0.09301	12.5649	11.1536		UBB	ILMN_1762436	0.1668	0.17835	23.5247	18.7354									HDAC2	ILMN_1767747	0.062469	0.054156	12.252	14.3695		PRKCD	ILMN_1801105	0.121911	0.04584	32.7149	5.5986		KCNH6	ILMN_2235785	0.091629	-0.02468	28.7139	20.9735		PLSCR1	ILMN_1745242	0.103028	0.040611	24.8928	14.1639		LOC731640
LOC387867	ILMN_1710885	0.112528	0.096547	15.2604	8.43186		C2ORF24	ILMN_1795419	0.138837	0.11199	19.29	22.6224									RBL2	ILMN_1756999	0.083174	0.059174	13.3359	13.1222		GPR97	ILMN_1798977	0.125451	0.074357	25.8821	12.3408		LOC648852	ILMN_1677691	0.068394	0.002435	25.594	23.9062		TRIM21	ILMN_1678054	0.048689	0.044402	17.8255	20.198		TMEM106B
RPL13A	ILMN_1713369	0.116031	0.105615	14.088	9.54415		ROPN1B	ILMN_1702055	0.163001	0.103323	21.5139	19.9492									OBFC2A	ILMN_1785852	0.120007	0.061487	17.7042	8.72306		SBNO2	ILMN_1808811	0.117832	0.070777	26.8366	11.3713		CCBE1	ILMN_2122511	0.108809	-0.04889	26.2296	22.4332		HES4	ILMN_1653466	0.123475	0.043536	24.3258	12.9941		OSBPL8
DGKA	ILMN_2319910	0.105303	0.103214	9.78294	13.8481		UBB	ILMN_2191428	0.13155	0.162815	21.4313	19.8276									RSBN1L	ILMN_1712027	0.101237	0.039908	17.3091	9.10931		ARHGAP25	ILMN_1777998	0.099016	0.082523	25.8541	12.3212		FAM119A	ILMN_2049364	0.098806	-0.01712	23.3324	25.0216		OTOF	ILMN_1663347	0.067091	0.047815	27.3141	9.51574		HMG1L1
CCT7	ILMN_2341793	0.050494	0.06837	8.76889	14.7473		RPIA	ILMN_1714809	0.142743	0.107003	17.6521	23.5458									BAZ1A	ILMN_1742230	0.105767	0.066527	14.7599	11.6236		REPS2	ILMN_1656934	0.137558	0.085468	22.9498	15.0956		LOC389517	ILMN_1656233	0.064755	0.010641	16.2584	31.8103		GBP2	ILMN_1774077	0.069101	0.081385	17.2588	19.1983		LOC654121
DENND2D	ILMN_1707088	0.107729	0.082231	14.0129	9.4787		MBNL3	ILMN_2303166	0.156357	0.116192	16.7557	24.2753									CD47	ILMN_1771333	0.081971	0.072568	10.39	15.8212		LOC729021	ILMN_1809173	0.181927	0.114498	27.4427	10.4616		ZNF394	ILMN_2115949	0.102871	-0.00805	25.4497	21.8053		BATF2	ILMN_1690241	0.048001	0.02055	27.5741	8.74363		RPS27
DDX47	ILMN_1814859	0.07272	0.051854	12.9707	10.4383		C19ORF62	ILMN_1806937	0.106975	0.080056	20.1439	20.6916									EXOC1	ILMN_2347807	0.06969	0.037889	17.3097	8.88264		RAB6IP1	ILMN_1785356	0.104014	0.052284	29.8854	7.99237		ZNF483	ILMN_2279834	0.094139	0.010935	21.4423	25.7762		KIAA1618	ILMN_2289093	0.059325	0.030398	21.5193	14.6644		LOC641848
RPS5	ILMN_1707810	0.092973	0.124081	10.6042	12.5588		BCR	ILMN_1669663	0.149994	0.078393	22.9744	17.1351									KPNB1	ILMN_1703949	0.086541	0.062376	15.0924	11.0834		NAMPT	ILMN_1753111	0.190151	0.108081	29.0438	8.83382		EID2B	ILMN_2051900	0.100471	-0.02783	24.4631	22.3198		ANKFY1	ILMN_1794470	0.057471	0.030249	24.2663	11.8009		ERGIC2
ICAM2	ILMN_1786823	0.094911	0.094028	9.81616	13.322		HMBS	ILMN_1726306	0.13634	0.06166	24.1959	15.7221									TMEM43	ILMN_1698605	0.091895	0.055554	17.7859	8.30592		PPP4R1	ILMN_1724544	0.107399	0.081084	21.0038	16.808		PTP4A2	ILMN_1688490	0.070514	-0.00497	25.8705	20.5498		SP110	ILMN_1672661	0.06003	0.046088	18.773	17.0962		RPL9
DDX18	ILMN_1756220	0.074432	0.072907	8.46856	14.5246		SLC7A5	ILMN_1720373	0.156551	0.080407	24.3869	15.1091									RASA1	ILMN_1725312	0.085322	0.034594	18.6495	7.29251		QPCT	ILMN_1741727	0.169683	0.109173	23.8578	13.905		RAXL1	ILMN_1653412	0.077821	-0.01354	30.9411	15.1992		PARP10	ILMN_1710844	0.061956	0.028889	22.4065	13.2726		LOC647673
TRAF3IP3	ILMN_1780397	0.082995	0.089421	8.46305	14.4702		RANBP10	ILMN_1667306	0.10853	0.064242	23.2437	16.1715									SDCBP	ILMN_2363591	0.10924	0.07403	15.8609	10.0482		GPSM3	ILMN_1662799	0.133139	0.073631	27.2064	10.5189		FAM73A	ILMN_2123559	0.095322	-0.00922	29.5297	16.5657		ECGF1	ILMN_2109708	0.09644	0.082876	17.2532	17.8813		CMPK1
LOC644039	ILMN_1661917	0.161553	0.154685	13.881	8.91377		XK	ILMN_1759117	0.198725	0.100044	20.4266	17.933									PDPK1	ILMN_2387799	0.065998	0.050724	12.7824	13.0719		NADK	ILMN_1758963	0.120845	0.071136	26.8295	10.8374		C14ORF153	ILMN_2078724	0.098696	-0.02762	26.7233	18.766		REC8	ILMN_1751886	0.048756	0.038191	19.0351	15.3381		HECA
LY9	ILMN_1812278	0.094379	0.076562	10.8036	11.8878		HEMGN	ILMN_2413537	0.164392	0.076437	20.3015	18.0471									TMED5	ILMN_1803279	0.088631	0.063991	14.1168	11.6238		SERPINA1	ILMN_2404154	0.157088	0.100796	28.5436	8.99402		ZNF223	ILMN_1815578	0.074373	-0.00671	21.8243	23.5339		PSME2	ILMN_1786612	0.078424	0.068939	17.341	16.6065		FYTTD1
LOC440589	ILMN_1652768	0.101364	0.08665	14.8796	7.79458		SLC25A37	ILMN_1715969	0.163123	0.131586	19.988	18.3178									C12ORF35	ILMN_2229922	0.129453	0.122029	12.1061	13.6087		ZNF746	ILMN_1706342	0.114294	0.069916	28.2406	9.28567		C21ORF24	ILMN_2211724	0.077706	0.000774	19.3637	25.0243		IL1RN	ILMN_1689734	0.089855	0.042199	19.0228	14.8781		ETS1
SBK1	ILMN_1728298	0.109215	0.111045	10.0731	12.556		LOC652968	ILMN_2098418	0.131821	0.087031	22.5172	15.5395									KIAA1012	ILMN_1796240	0.09475	0.031397	20.6265	5.08441		APBB1IP	ILMN_1801710	0.152482	0.108012	24.6231	12.6761		TRIM13	ILMN_2262275	0.077602	-0.00039	28.807	14.9286		TAP2	ILMN_1777565	0.063049	0.043826	16.777	16.376		SP110
LOC653314	ILMN_1651899	0.090733	0.100714	12.4001	10.2056		DPYSL5	ILMN_1804509	0.220185	0.15172	21.4207	16.516									TROVE2	ILMN_2241775	0.076941	0.039507	16.7531	8.87184		WAS	ILMN_1760027	0.131781	0.086701	25.5492	11.6442		HCG2P7	ILMN_2091123	0.100869	-0.02507	22.0962	21.1106		NCOA7	ILMN_1687768	0.063436	0.026848	22.3697	10.5557		TOP1P2
CD3D	ILMN_2325837	0.104272	0.175856	5.30623	17.0958		PRR5	ILMN_1692664	0.133327	0.095377	21.3488	16.4462									EXOC1	ILMN_2347805	0.061809	0.035743	15.7124	9.82117		ITGAX	ILMN_2254635	0.176913	0.108233	26.5427	10.4903		AKR1D1	ILMN_2157277	0.05941	0.00472	16.6851	26.3868		CCR1	ILMN_1678833	0.09985	0.060372	17.6787	15.0476		FBXO38
LOC652071	ILMN_1683597	0.085548	0.09222	14.0674	8.29529		NFIX	ILMN_1694325	0.134406	0.099269	17.8433	19.9172									PRKRIR	ILMN_1655622	0.087305	0.042434	16.4998	8.95863		MIDN	ILMN_1746408	0.113863	0.072004	24.2403	12.7347		LRAP	ILMN_2123312	0.09285	-0.01001	25.8952	16.8403		TIMM10	ILMN_1765332	0.078475	0.057967	14.7129	17.3457		RNASEH2B
PLCG1	ILMN_1740160	0.123227	0.071007	13.1724	9.09945		FECH	ILMN_1774091	0.245796	0.125089	20.437	17.2021									FNTA	ILMN_1721704	0.057028	0.054036	11.3824	14.0691		EVI2B	ILMN_1763452	0.105304	0.068054	28.7136	7.9844		GRIPAP1	ILMN_2235745	0.097759	-0.01591	23.7289	18.839		RHBDF2	ILMN_2373062	0.061416	0.037949	19.0214	12.6559		FCGR3A
LOC347544	ILMN_1801795	0.092084	0.084592	14.8968	7.25522		UBXD1	ILMN_1658624	0.184688	0.161298	18.5022	18.9189									ANKRD11	ILMN_2108709	0.080533	0.045186	17.0469	8.35917		ALOX5	ILMN_1680996	0.138516	0.10438	22.4382	14.1539		ORC6L	ILMN_2215061	0.057774	0.018241	20.4972	21.6925		RBCK1	ILMN_1751330	0.06007	0.034159	19.9482	11.1278		INTS8
FBXO31	ILMN_1771139	0.050801	0.058715	8.65235	13.4941		HPS1	ILMN_2267787	0.193718	0.105514	20.1185	17.244									MORC3	ILMN_1783702	0.066489	0.039092	14.3566	10.9866		FPR2	ILMN_2392569	0.178551	0.089227	26.2675	10.2815		ZNF669	ILMN_2093748	0.061099	0.014641	27.4108	14.7308		CXCL10	ILMN_1791759	0.066224	0.027405	17.2498	13.7453		RTN4
NELL2	ILMN_1725417	0.192165	0.095733	13.1579	8.98078		CBX3	ILMN_1774086	0.069153	0.050348	20.5968	16.5388									RNF103	ILMN_1692199	0.069796	0.039543	15.1496	10.173		RPS6KA1	ILMN_1715173	0.106209	0.048352	30.9338	5.39935		CSF2RA	ILMN_1721204	0.072549	-0.0295	21.4434	20.2066		RHBDF2	ILMN_1691717	0.065136	0.043058	17.8874	13.063		HSPA1A
KIAA1147	ILMN_2355033	0.113451	0.05624	13.7474	8.32861		RAD23A	ILMN_1751571	0.115571	0.088181	16.1697	19.7349									STRN3	ILMN_1772946	0.094715	0.033877	16.8776	8.39645		SELL	ILMN_1724422	0.133013	0.128188	21.4225	14.7928		MFSD11	ILMN_1756152	0.062106	0.011102	24.6802	16.6772		RBCK1	ILMN_2406313	0.047957	0.026768	19.8902	10.7697		RPL10A
PUS1	ILMN_1662658	0.070228	0.063871	10.844	11.2244		SLC1A5	ILMN_1707720	0.095575	0.066205	18.8758	16.9201									MST4	ILMN_2328776	0.076283	0.055349	13.5922	11.5765		CEBPB	ILMN_1693014	0.147759	0.084581	27.9815	7.99105		HNRNPU	ILMN_2370135	0.077833	0.026908	17.0656	23.5696		PSME1	ILMN_1806017	0.054833	0.054872	14.7211	15.633		LOC642989
FBL	ILMN_1719205	0.081037	0.097019	9.52533	12.3574		LOC653778	ILMN_1707434	0.173314	0.129091	20.9405	14.7467									TLE4	ILMN_2103761	0.075154	0.054726	14.3182	10.7891		ARID3A	ILMN_1670130	0.125894	0.071348	25.2035	10.7086		POFUT1	ILMN_2276758	0.082822	-0.04611	13.8273	26.6729		SP140	ILMN_1778599	0.056621	0.030311	19.9199	10.2886		CD48
LOC647856	ILMN_1731174	0.112225	0.091721	14.4406	7.43051		MUC6	ILMN_1657932	0.202705	0.134242	16.2609	19.2683									BTG1	ILMN_1775743	0.104286	0.084003	14.8713	10.1333		PGD	ILMN_1794165	0.153364	0.057727	30.8343	5.03708		VPS41	ILMN_2383107	0.062163	0.01546	20.5075	19.6288		OAS1	ILMN_1672606	0.033079	0.019753	22.5044	7.69064		ATF4
C5ORF39	ILMN_2098616	0.107932	0.055185	15.5749	6.18478		PRR5	ILMN_2409754	0.120605	0.068305	21.1579	14.2782									OGT	ILMN_2364828	0.09679	0.057025	12.6515	12.3195		ATP6V1B2	ILMN_1787705	0.120704	0.071409	26.4636	9.39812		C3ORF34	ILMN_2288483	0.096924	-0.01376	24.2196	15.766		PML	ILMN_1728019	0.044904	0.022235	19.2088	10.0285		FLI1
WDR54	ILMN_1658289	0.096523	0.044507	16.3877	5.27648		SPRYD3	ILMN_1788095	0.184869	0.197881	16.0013	19.1915									LOC387820	ILMN_1690844	0.097006	0.049737	17.085	7.80308		ARHGAP9	ILMN_2382657	0.124272	0.073316	27.7455	7.91697		SLC4A5	ILMN_2273224	0.080786	-0.00855	24.5942	15.2614		LYSMD2	ILMN_1724493	0.05255	0.0549	9.3367	19.721		LOC653773
LOC441876	ILMN_1713394	0.066598	0.102837	11.4523	10.1282		LOC645284	ILMN_1705982	0.18168	0.067776	22.3132	12.8372									THUMPD1	ILMN_2108339	0.06621	0.047336	13.9709	10.9085		LAT2	ILMN_1803560	0.110484	0.081896	25.5044	10.0125		SHROOM4	ILMN_2206188	0.100781	-0.02017	26.2862	13.4155		LGALS3BP	ILMN_1659688	0.059753	0.019679	21.0948	7.44299		UQCRC2
FAM62B	ILMN_2057573	0.098186	0.094447	10.8762	10.6459		BMP2K	ILMN_2299045	0.094792	0.045469	18.7521	16.3978									ZNF700	ILMN_2068435	0.087388	0.044128	16.7618	8.09089		GPR97	ILMN_1765941	0.172566	0.082605	25.2419	9.95849		ROCK2	ILMN_2058337	0.049294	0.029298	19.8917	19.385		ZNFX1	ILMN_1745148	0.052824	0.044224	14.38	14.1129		BUB3
LCK	ILMN_2377109	0.066109	0.058991	12.4853	8.84721		PPM1A	ILMN_1690077	0.12107	0.044829	24.5484	10.2551									REEP5	ILMN_1758941	0.090626	0.058491	15.5057	9.248		STAT3	ILMN_1663618	0.115798	0.068965	26.373	8.73022		TDRD1	ILMN_2175094	0.058292	0.020422	24.4789	14.3962		GCH1	ILMN_1812759	0.056325	0.026266	17.8604	10.1021		C14ORF166
SH3KBP1	ILMN_1652650	0.087568	0.041108	15.0086	6.28055		C14ORF45	ILMN_1806456	0.13888	0.05208	22.6247	12.0784									RAB11FIP2	ILMN_2072541	0.065781	0.033971	16.7274	8.02142		ALPL	ILMN_1701603	0.302769	0.262535	21.6201	13.348		C6ORF170	ILMN_2228196	0.045967	0.001937	23.3161	15.3043		PARP10	ILMN_1721411	0.054882	0.021198	20.9892	6.87446		FRG1
CD247	ILMN_1676924	0.148059	0.160133	9.72556	11.5192		3318796800	ILMN_1703142	0.146267	0.097217	18.5111	16.1727									FBXO33	ILMN_1664826	0.101362	0.042917	17.8347	6.91394		PELI1	ILMN_1679268	0.111489	0.071669	24.0313	10.6581		GGA1	ILMN_2278908	0.065535	-0.00582	26.542	10.9124		FFAR2	ILMN_1797895	0.071629	0.061761	11.6221	16.1116		RPL7
MAL	ILMN_2320330	0.17921	0.146611	12.8726	8.30694		TESC	ILMN_1750181	0.171557	0.173106	17.1049	17.263									PNRC2	ILMN_2147306	0.086854	0.045091	18.6397	6.10361		LRG1	ILMN_1805228	0.226124	0.105251	25.4686	9.17752		FCAR	ILMN_2279367	0.076043	-0.01344	15.8816	21.5279		SP100	ILMN_2390586	0.058439	0.027393	17.4364	10.2657		NCOA1
EIF3EIP	ILMN_1762725	0.086984	0.092348	10.392	10.7516		PHOSPHO1	ILMN_1688240	0.101547	0.067834	17.7597	16.5551									UBL3	ILMN_1810729	0.075855	0.035182	17.7016	7.04159		LAMP2	ILMN_1752351	0.097674	0.061574	23.0066	11.517		HSPC268	ILMN_2078547	0.082046	-0.00573	23.5907	13.4774		SAT1	ILMN_1753342	0.051166	0.047019	15.1871	12.4321		FKBP3
ZAP70	ILMN_1719756	0.091146	0.093146	8.2627	12.8443		HPS1	ILMN_1741483	0.120621	0.055427	22.4894	11.6029									ROD1	ILMN_2117223	0.087417	0.08127	10.9469	13.7509		STAT3	ILMN_2401978	0.13371	0.084188	23.1728	11.3131		CSF2RA	ILMN_2376458	0.065326	-0.04743	15.3974	21.401		C9ORF91	ILMN_1803652	0.04776	0.014986	19.9663	6.4566		TATDN1
LAGE3	ILMN_1708151	0.06169	0.078354	7.11858	13.9559		LOC644852	ILMN_1804350	0.212021	0.159485	15.5109	18.4901									POLR2B	ILMN_2088172	0.064664	0.035074	17.1845	7.43916		TYROBP	ILMN_1778977	0.109172	0.074986	22.0055	12.3979		C11ORF63	ILMN_2243516	0.047669	0.004004	20.131	16.0919		TNFAIP6	ILMN_1785732	0.109438	0.087294	11.7916	14.4775		LOC283345
LOC91561	ILMN_2133360	0.0759	0.081637	12.4442	8.56332		ODC1	ILMN_1748591	0.133815	0.103797	16.285	17.6555									AGTPBP1	ILMN_1718071	0.086315	0.052496	14.4055	10.0089		IFNGR2	ILMN_1764964	0.114485	0.06472	23.8453	10.4264		C14ORF24	ILMN_2394438	0.048999	0.020297	19.6933	16.5131		LOC400759	ILMN_1782487	0.030287	0.03554	11.2478	14.5701		NDUFAB1
IL11RA	ILMN_1664912	0.122947	0.094535	10.5977	10.2573		BNIP3L	ILMN_1718961	0.197216	0.131807	17.992	15.7304									TMEM71	ILMN_1674402	0.134946	0.070441	16.3146	7.97506		S100A11	ILMN_1750101	0.166882	0.077496	27.2819	6.80044		TNFSF14	ILMN_2363392	0.068049	-0.00595	16.5182	19.5084		ECGF1	ILMN_1690939	0.075539	0.034117	15.5029	9.89577		LOC654194
CCND2	ILMN_1667081	0.100975	0.077243	9.57852	11.2373		CHD8	ILMN_1806122	0.085474	0.067623	14.9745	18.3848									PHF20L1	ILMN_1732985	0.091451	0.045191	15.0696	9.18926		LOC401357	ILMN_2072598	0.19703	0.110501	25.5392	8.33028		TNFSF15	ILMN_2106380	0.056861	-0.00443	24.7325	10.9177		GALM	ILMN_1671482	0.054917	0.019882	18.1715	7.19569		CAST
GLOD4	ILMN_1738656	0.059453	0.063717	7.39496	13.3931		ATP6V0C	ILMN_1789005	0.110067	0.133998	13.0204	20.0487									ATP6V1A	ILMN_1711516	0.095215	0.049201	15.7416	8.44344		PDLIM7	ILMN_1690125	0.136751	0.065787	24.9235	8.89371		RHBDL2	ILMN_2053538	0.058489	-0.00562	21.9618	13.1312		AXUD1	ILMN_1703123	0.072594	0.032628	16.4237	8.29472		LOC388532
DOCK10	ILMN_1702301	0.110183	0.054548	14.5957	6.15434		MAP2K3	ILMN_1815238	0.126386	0.053944	23.6349	9.36698									NIN	ILMN_1724753	0.092656	0.05025	15.9226	8.22154		PPP4R1	ILMN_2345512	0.084782	0.036332	28.1984	5.60016		TDP1	ILMN_2285713	0.097773	-0.01073	18.9727	15.8575		NT5C3	ILMN_2352121	0.067967	0.050493	12.5132	12.1343		NNT
BMS1	ILMN_1772713	0.065391	0.053351	9.61373	11.1274		ADRA2C	ILMN_1733963	0.134521	0.072283	18.6055	13.9888									C1ORF55	ILMN_1748291	0.069926	0.041572	14.9428	9.10233		MYO1F	ILMN_1681239	0.128321	0.063409	26.1505	7.40732		SLC25A20	ILMN_1783060	0.047547	-0.00042	18.6965	15.3335		NT5C3	ILMN_1769734	0.057144	0.039274	13.21	11.3843		EIF4E
RPS16	ILMN_1651850	0.065067	0.105003	7.37424	13.3268		MAF1	ILMN_1713985	0.097024	0.055108	17.3101	15.1849									NUMB	ILMN_2331266	0.08919	0.049813	15.784	8.20547		LAMP2	ILMN_1659753	0.116851	0.078684	23.6523	9.88002		PCDHB9	ILMN_2047885	0.047796	9.462e-06	19.4597	14.5363		CEACAM1	ILMN_2371724	0.085728	0.029298	17.1878	7.04068		DUSP11
LOC648249	ILMN_1665148	0.104849	0.102875	10.8385	9.8496		C19ORF62	ILMN_2396813	0.092292	0.055001	19.551	12.937									EIF4G2	ILMN_2380946	0.05996	0.062158	9.94343	13.8644		PHC2	ILMN_1808047	0.147879	0.082752	22.3392	11.0831		CFLAR	ILMN_1789830	0.074931	0.004314	16.5295	17.1921		FAM46A	ILMN_1740466	0.06966	0.032981	16.087	8.11481		NEDD9
STAT4	ILMN_1785202	0.110561	0.071363	11.6077	9.04397		HBM	ILMN_2091454	0.212724	0.215297	14.5219	17.6366									MST4	ILMN_1676159	0.071367	0.061709	11.6086	12.1718		RASSF5	ILMN_2362902	0.098081	0.047094	26.8189	6.52867		DCLRE1C	ILMN_2321931	0.053978	-0.01831	18.6988	14.1387		SP110	ILMN_1813455	0.055989	0.030411	14.8814	9.277		DEK
AES	ILMN_1712944	0.109437	0.070228	14.7024	5.9136		LOC654103	ILMN_1802808	0.14242	0.127694	17.9344	13.9273									SLC15A4	ILMN_2076463	0.109692	0.076909	13.8847	9.83856		SDCBP	ILMN_2363591	0.116811	0.085885	22.0286	11.2711		ITIH5	ILMN_2235707	0.046756	0.011779	16.6823	15.7851		HSH2D	ILMN_1788017	0.064718	0.043777	14.8567	9.14104		ACSL1
LBH	ILMN_2315979	0.133204	0.089229	12.4352	8.15023		FAM117A	ILMN_1745533	0.067116	0.050862	15.0759	16.6545									PSMD6	ILMN_2155998	0.066088	0.040949	13.3334	10.3139		CMTM6	ILMN_1696494	0.094085	0.054702	26.5504	6.74556		CYCSL1	ILMN_2061419	0.045927	-0.01511	19.4096	12.855		KPNB1	ILMN_1703949	0.035765	0.035729	10.2356	13.2943		LOC653604
OCIAD2	ILMN_1700306	0.085338	0.081143	8.10765	12.4383		3319315200	ILMN_2336335	0.188983	0.074167	19.8924	11.6457									CNBP	ILMN_1769319	0.090478	0.046106	16.9826	6.60646		MVP	ILMN_1803277	0.112364	0.051186	26.3025	6.76061		PTP4A2	ILMN_1795697	0.061832	0.011393	20.786	10.9068		CEACAM1	ILMN_1716815	0.104441	0.038816	16.7986	6.09499		C4ORF41
HSPA9	ILMN_1679209	0.058794	0.063396	8.65297	11.862		UBE2H	ILMN_1757644	0.102857	0.090816	9.58589	21.6308									ABI1	ILMN_2329958	0.084688	0.038418	18.4355	5.08383		TNFSF14	ILMN_1655414	0.110636	0.075897	20.2415	12.7598		XPNPEP3	ILMN_2054928	0.080545	-0.01068	16.2467	15.368		PSMB8	ILMN_1747195	0.044949	0.037479	11.0311	11.8505		ATP5C1
PEBP1	ILMN_1688089	0.103405	0.071213	12.6916	7.69692		EIF1B	ILMN_1679324	0.131261	0.097689	13.4094	17.4196									SFRS1	ILMN_1795341	0.058198	0.051252	11.0665	12.2321		DEF8	ILMN_1767509	0.114718	0.06201	25.2028	7.76182		KIAA0101	ILMN_2412521	0.045115	-0.00421	18.3855	12.257		PSMB8	ILMN_2390299	0.045396	0.040404	11.6945	11.1551		LOC388654
ITPR3	ILMN_1815500	0.104955	0.070156	10.5955	9.68735		WDR45	ILMN_1756146	0.079485	0.047721	18.4749	11.7324									KIAA0907	ILMN_1670752	0.069131	0.036196	15.4934	7.74871		H3F3A	ILMN_1656082	0.091023	0.064682	24.0627	8.88283		ZMAT3	ILMN_2361104	0.086397	-0.01919	21.0286	8.10763		BTN3A1	ILMN_1802708	0.038556	0.046089	6.05241	16.2195		MTF2
TYSND1	ILMN_1775677	0.062222	0.05705	11.0021	9.26642		SERPINA13	ILMN_1743046	0.205698	0.138044	14.8747	15.2922									HERC4	ILMN_1678922	0.062352	0.040644	14.5128	8.7142		LOC440093	ILMN_1769705	0.128108	0.064039	26.7534	6.13983		BIRC3	ILMN_2405684	0.047093	0.030382	8.34479	20.0867		ANKRD22	ILMN_1799848	0.082886	0.019855	16.9259	5.14831		HDAC4
LPXN	ILMN_1742789	0.098004	0.058061	13.1033	7.11024		PIM1	ILMN_1815023	0.129248	0.126999	9.75253	20.3743									MXD1	ILMN_2214678	0.093458	0.061117	13.9616	9.2602		RAB7A	ILMN_1716524	0.102976	0.054123	23.9445	8.93889		ZNF493	ILMN_2278653	0.065489	0.033731	16.7845	11.3312		LGALS9	ILMN_2412214	0.076894	0.063985	10.4286	11.3883		C7ORF28A
PABPC4	ILMN_1757343	0.078939	0.085823	8.80113	11.4082		SLC14A1	ILMN_1805561	0.132435	0.048306	18.3989	11.6984									CMTM6	ILMN_1696494	0.070499	0.061335	13.8652	9.29161		LPPR2	ILMN_1667319	0.10559	0.061982	24.6696	8.21187		FAM40B	ILMN_2161286	0.053419	0.012238	15.7054	12.3922		TRIM56	ILMN_1666376	0.033089	0.030526	10.268	11.1157		RAD21
TTC3	ILMN_1728605	0.107939	0.062342	11.3614	8.70138		LMNA	ILMN_1696749	0.252186	0.073444	22.507	7.46111									ABHD3	ILMN_1801767	0.098329	0.073209	10.6378	12.4026		SEC14L1	ILMN_1732575	0.1283	0.073918	22.6326	10.2247		FAM63A	ILMN_1689552	0.052895	-0.01754	16.3279	11.351		SP140	ILMN_1703263	0.038205	0.015349	15.728	5.44815		GMFG
SRPRB	ILMN_1751072	0.047862	0.06408	5.95104	14.072		UBL7	ILMN_1653646	0.085129	0.038277	19.004	10.9363									CUGBP2	ILMN_1800638	0.08635	0.047594	14.373	8.52952		SLC25A44	ILMN_1810514	0.111439	0.06486	23.162	9.66995		LOC642333	ILMN_1696027	0.056512	0.010646	11.4546	16.1133		ANKRD22	ILMN_2132599	0.086197	0.027603	15.1881	5.94584		LOC402251
WDR6	ILMN_1669484	0.072567	0.075796	8.40523	11.5866		C22ORF25	ILMN_1789405	0.11496	0.058449	18.9884	10.9457									LOC653226	ILMN_1763404	0.090838	0.062661	15.1997	7.58056		ARHGAP9	ILMN_1663916	0.096339	0.101264	18.9787	13.5736		C5ORF28	ILMN_2150465	0.081624	0.008226	8.03048	19.4626		LBA1	ILMN_1750321	0.044639	0.038388	9.80756	11.0927		HMGB1
SLC7A6	ILMN_1812559	0.09677	0.057443	12.0502	7.82627		GYPC	ILMN_1668039	0.135183	0.150243	11.9329	17.928									LEPROTL1	ILMN_1752591	0.109576	0.063259	14.2761	8.47161		C15ORF39	ILMN_1793729	0.139841	0.095811	21.916	10.344		GDPD1	ILMN_2106265	0.033583	0.003776	15.8235	11.5068		C1QB	ILMN_1796409	0.04043	0.040252	6.79128	14.0368		LOC402694
LOC400963	ILMN_1688749	0.089823	0.073301	14.5284	5.30113		FHL2	ILMN_1668411	0.091808	0.033222	23.5544	5.96555									RPGR	ILMN_1768097	0.079869	0.052932	12.748	9.94902		DENND3	ILMN_1692742	0.114554	0.076375	20.2534	11.966		GALNT3	ILMN_1671039	0.039666	0.010894	16.4796	10.8473		WDFY1	ILMN_1676448	0.047245	0.025423	13.3267	7.36509		U2AF1
PARP1	ILMN_1686871	0.103208	0.062519	12.0166	7.8053		RIOK3	ILMN_1724700	0.147889	0.126158	13.3312	16.1489									TM6SF1	ILMN_1750961	0.080866	0.047131	13.7347	8.92985		RAB11FIP1	ILMN_1692219	0.127338	0.108297	18.9953	13.2046		ZNF577	ILMN_2212823	0.067	-0.02029	20.3506	6.94508		LOC441019	ILMN_1761281	0.062304	0.023921	13.9904	6.69072		WIPF1
BUB3	ILMN_1693145	0.059068	0.068301	7.86548	11.8157		ISCA1L	ILMN_1672024	0.139419	0.086816	14.1722	15.1308									HSP90AA1	ILMN_2373515	0.119666	0.086982	13.2956	9.3156		TREML2	ILMN_1740864	0.107752	0.060621	21.9413	10.2081		STAG3L2	ILMN_1791375	0.058478	0.057599	14.6722	11.2761		TRIM26	ILMN_1738704	0.03454	0.020336	12.8649	7.37325		RG9MTD1
ITGB7	ILMN_1777519	0.119939	0.075732	12.35	7.12215		PNPLA2	ILMN_1787923	0.107596	0.069714	15.1223	14.1043									ANKRD12	ILMN_1661833	0.105389	0.039259	16.9797	5.59888		LRP10	ILMN_1670272	0.109785	0.084209	21.2366	10.7086		DUSP19	ILMN_1722492	0.091301	-0.03511	15.6256	9.77246		IFITM2	ILMN_1673352	0.036041	0.05511	6.0682	14.047		HEBP2
SNURF	ILMN_1660000	0.102223	0.068131	9.73307	9.7156		OAZ1	ILMN_1773080	0.06397	0.080643	13.6023	15.617									DDX3X	ILMN_1794392	0.104364	0.05552	16.0244	6.48759		IL1RN	ILMN_1774874	0.141907	0.069191	23.1708	8.74145		GPR1	ILMN_2107004	0.068043	0.006121	13.7111	11.5869		GIMAP4	ILMN_1748473	0.040969	0.036551	11.692	8.25374		KLHL2
LOC441775	ILMN_1695598	0.105161	0.121629	10.1955	9.16568		AP2M1	ILMN_1699598	0.07423	0.062298	14.4487	14.7453									DENR	ILMN_1760954	0.063455	0.038911	14.0753	8.42616		SPI1	ILMN_1696463	0.15273	0.095216	22.0282	9.86257		PPM1B	ILMN_1734991	0.044623	0.006742	14.5308	10.4652		SCARB2	ILMN_1814726	0.056931	0.023851	14.4041	5.53002		LOC642236
LDLRAP1	ILMN_1809040	0.084633	0.071509	9.57179	9.74576		CHPT1	ILMN_1729112	0.184521	0.087316	18.466	10.5009									TMEM123	ILMN_1724139	0.104642	0.070498	13.5212	8.94077		ULK1	ILMN_1705144	0.12221	0.067367	23.1392	8.73009		LCOR	ILMN_2062381	0.057167	-0.03408	16.6958	7.07928		SRBD1	ILMN_1798827	0.035007	0.020841	10.1639	9.71196		TXNDC9
RPSA	ILMN_2411723	0.097497	0.104073	10.3195	8.93741		GYPC	ILMN_1682332	0.133947	0.147408	11.627	17.3141									HSD17B11	ILMN_1735367	0.094781	0.054682	14.7619	7.69622		ITM2B	ILMN_1751708	0.084957	0.109772	18.3198	13.4004		DOPEY2	ILMN_2180239	0.041595	-0.00891	12.6965	9.95014		CASP1	ILMN_2326509	0.046738	0.038985	10.4135	9.25172		NARS
ABHD14A	ILMN_1794213	0.061626	0.04968	10.8164	8.4358		GNA12	ILMN_1692191	0.103764	0.045546	15.7065	13.1741									BTAF1	ILMN_1676842	0.08484	0.046701	15.5373	6.8676		TMEM49	ILMN_1692754	0.108346	0.084523	19.8141	11.8236		LOC651309	ILMN_1742431	0.083914	0.018748	14.1506	8.2681		LGALS9	ILMN_1715760	0.039208	0.020375	11.5485	8.09696		MYC
ZBTB4	ILMN_2097793	0.094729	0.057158	12.8195	6.36961		C16ORF35	ILMN_2369580	0.160165	0.1154	13.2061	15.6457									BTN2A1	ILMN_2364852	0.10705	0.04774	16.0454	6.3012		PTPRE	ILMN_1734543	0.102672	0.055076	22.5618	9.0535		PHKA2	ILMN_1814074	0.046726	0.014523	14.9132	7.36096		DHRS9	ILMN_2384181	0.061837	0.046278	9.58338	9.78364		LYST
MYC	ILMN_1680618	0.130049	0.083143	11.6977	7.25781		MICAL2	ILMN_1785141	0.078102	0.033467	20.4296	8.08177									VPS36	ILMN_1802519	0.069809	0.046433	13.5326	8.78903		ADAR	ILMN_2320964	0.116784	0.066423	22.836	8.70865		COX19	ILMN_1656656	0.04709	0.028274	13.5102	8.48759		DHRS9	ILMN_1733998	0.09157	0.070337	9.17938	10.1183		BLVRB
EIF4B	ILMN_1655497	0.08185	0.09193	8.83371	10.0973		LOC646508	ILMN_1805833	0.252206	0.071398	21.3904	6.63586									PSIP1	ILMN_1788701	0.085349	0.04763	12.8214	9.49596		TLR8	ILMN_1657892	0.118379	0.067874	23.0728	8.45955		SEMA3E	ILMN_2154322	0.087031	-0.00814	13.366	8.40939		MTE	ILMN_2136089	0.024241	0.015156	12.0507	7.10261		POMP
GEMIN4	ILMN_1770206	0.055108	0.05003	9.76813	9.08914		MED22	ILMN_1792860	0.110917	0.048902	18.4289	9.44004									MFSD1	ILMN_1789751	0.084551	0.05704	13.8174	8.45493		PILRA	ILMN_1729915	0.121479	0.066576	22.9962	8.51899		GCLM	ILMN_2225974	0.03626	0.008812	15.5779	5.93469		RNF31	ILMN_1758831	0.038149	0.019323	13.2184	5.91974		NOL8
ARID5B	ILMN_1721626	0.084337	0.061031	9.32609	9.4649		LOC654155	ILMN_1679617	0.177742	0.052127	20.8782	6.46332									ITM2B	ILMN_1751708	0.077193	0.083555	12.4456	9.77532		TRIB1	ILMN_1803811	0.109776	0.067912	21.5362	9.97507		PDCD4	ILMN_2396272	0.045024	0.045191	10.2426	11.1605		MLKL	ILMN_1667825	0.050384	0.024481	13.4171	5.55713		HSPE1
LOC441034	ILMN_1683498	0.054049	0.065871	10.896	7.54743		SIPA1L3	ILMN_1765872	0.198258	0.045349	20.9739	6.29473									RNF34	ILMN_1786039	0.050649	0.043646	11.1506	11.0687		CAP1	ILMN_1797604	0.094022	0.043585	26.1116	5.24495		LOC644852	ILMN_1727165	0.039781	-0.00547	14.4979	6.87755		FCGR1A	ILMN_2176063	0.083684	0.072467	7.84691	11.0751		MS4A4A
SLAMF1	ILMN_1770768	0.075577	0.051077	9.69698	8.46299		WWP2	ILMN_1668847	0.108565	0.028706	17.2996	9.64958									SON	ILMN_2247664	0.073281	0.05471	12.6432	9.56012		PHF21A	ILMN_1699496	0.122931	0.065138	24.2912	6.94557		TDRD1	ILMN_1809750	0.046619	-0.01322	14.2838	7.03276		ACOT9	ILMN_1658995	0.038806	0.021476	10.6035	8.28572		OSBPL11
BAG3	ILMN_1659766	0.06328	0.058948	9.06198	9.01361		FBXO9	ILMN_1717063	0.095328	0.031424	20.41	6.53622									SDCBP	ILMN_2363586	0.063833	0.100593	9.12595	12.7335		SOD2	ILMN_2336781	0.213311	0.140895	20.8732	10.3278		DDX17	ILMN_2371590	0.048581	-0.01909	8.11916	12.9309		SELL	ILMN_1724422	0.05491	0.03888	11.6196	7.16356		ROD1
PIK3R1	ILMN_1760303	0.059447	0.080456	5.38504	12.6804		ALDH5A1	ILMN_2372398	0.108145	0.045542	16.9518	9.91259									ACTR2	ILMN_2388605	0.098735	0.047549	15.2268	6.62346		KIAA1949	ILMN_1732967	0.118907	0.050263	26.1154	5.05116		EDG4	ILMN_1662741	0.063529	0.009511	15.5767	5.18637		VAMP5	ILMN_1809467	0.070646	0.038087	11.2988	7.46507		FAM98A
NOL11	ILMN_1688971	0.06345	0.04483	11.6473	6.40401		WBP2	ILMN_1788604	0.081654	0.096256	12.0737	14.6894									ELOVL5	ILMN_2174369	0.068001	0.079447	6.90602	14.8141		TBL1X	ILMN_1744795	0.119756	0.089537	16.3748	14.717		TRIM56	ILMN_1666376	0.042349	0.009626	11.5687	9.17499		BTN3A3	ILMN_2373831	0.030224	0.029432	5.83942	12.7864		KRCC1
SKAP1	ILMN_2335604	0.089085	0.048024	12.2034	5.79471		LYL1	ILMN_2216582	0.131282	0.152213	10.2843	16.4235									NUMB	ILMN_1705114	0.062916	0.045609	13.2076	8.50944		ANPEP	ILMN_1763837	0.180713	0.108154	22.5687	8.41904		LOC647389	ILMN_1784554	0.045483	-0.00705	12.6713	7.87395		FAM8A1	ILMN_1807448	0.03405	0.024428	9.24093	9.26427		RPS28
3335040000	ILMN_2399264	0.111623	0.067401	10.9473	6.9917		ABCC13	ILMN_1709092	0.070818	0.030004	17.7964	8.67807									ADNP	ILMN_1657993	0.053946	0.038952	12.5278	9.18189		ZNF467	ILMN_1779015	0.167789	0.084471	21.5037	9.47897		ZADH1	ILMN_2105253	0.045506	-0.0261	12.6379	7.62795		FCGR1B	ILMN_2261600	0.090695	0.077499	7.25586	11.0536		LOC391656
LOC387841	ILMN_1660376	0.052867	0.087946	8.07037	9.85632		IRF3	ILMN_1765649	0.144833	0.059407	16.6812	9.69425									SERINC1	ILMN_1741613	0.075458	0.058994	11.5117	10.088		MBD6	ILMN_1746012	0.116721	0.06364	22.899	8.07053		LOC653829	ILMN_1743476	0.036745	-0.00141	13.0012	6.71733		STX11	ILMN_1720771	0.046398	0.042359	7.53414	10.7039		EIF3A
PCSK7	ILMN_1699545	0.067146	0.06433	9.11696	8.76747		GJC2	ILMN_1723048	0.110534	0.040481	18.7032	7.63137									SRP54	ILMN_1753862	0.073011	0.033883	14.04	7.47597		OSBPL2	ILMN_1656482	0.096297	0.059569	21.3329	9.61904		EVI5	ILMN_1746314	0.036457	-0.00637	12.3601	7.13793		HLA-E	ILMN_1765258	0.03925	0.047002	8.5015	9.72982		LOC643949
HSPD1	ILMN_2381397	0.070284	0.076632	7.42244	10.3983		ELOF1	ILMN_1723185	0.068591	0.055961	11.4698	14.8089									OCIAD1	ILMN_1799604	0.064289	0.043944	14.1111	7.38436		HLX	ILMN_2087646	0.131546	0.084645	19.2103	11.7061		LOC441087	ILMN_1742163	0.077605	0.00531	9.87207	9.58268		HCP5	ILMN_1803945	0.041995	0.037935	7.72674	10.3529		ANXA3
SNRPN	ILMN_1656537	0.092049	0.064999	9.33871	8.46154		BAT3	ILMN_2390416	0.091438	0.049187	15.889	10.238									RAB22A	ILMN_1786976	0.058711	0.039146	10.1325	11.3315		LOC730744	ILMN_1747771	0.095477	0.040262	24.6408	6.13221		C4ORF34	ILMN_2224907	0.035633	-0.01054	8.95604	10.3317		CASP1	ILMN_2326512	0.043409	0.036656	9.367	8.48014		SRP14P1
ZNF792	ILMN_1669696	0.058247	0.027793	12.2857	5.48713		C13ORF15	ILMN_1658494	0.126907	0.103932	11.7611	14.3575									MBNL1	ILMN_1807304	0.094743	0.070024	11.3225	10.1324		ULK1	ILMN_1735052	0.114778	0.070134	21.0663	9.68364		TXNDC13	ILMN_2204754	0.063895	-0.01234	12.5747	6.63566		RAB8A	ILMN_1760858	0.039692	0.026448	9.39165	8.2154		SMARCA5
APEX1	ILMN_1661886	0.065595	0.074443	7.3109	10.3349		LOC387686	ILMN_1762189	0.122109	0.048641	15.1569	10.6133									PPP1R2	ILMN_1683044	0.08238	0.036357	14.5686	6.87988		MANSC1	ILMN_1652490	0.135924	0.053114	23.0545	7.68805		SNAPC1	ILMN_2093389	0.033475	-0.02137	11.7917	7.21031		PSMB8	ILMN_1767006	0.037105	0.028158	9.64977	7.73747		COX7B
LOC285053	ILMN_1660832	0.074914	0.084171	9.02608	8.56574		SLC25A23	ILMN_1679949	0.079977	0.05344	13.7905	11.7231									ELF2	ILMN_1691559	0.08045	0.037021	15.4685	5.9715		ATP6V0B	ILMN_1721391	0.125375	0.069204	21.681	9.02939		CREB1	ILMN_2334242	0.078318	-0.02155	12.3738	6.17256		PSMB9	ILMN_2376108	0.056985	0.053798	7.53297	9.60716		LOC390354
LOC728481	ILMN_1700674	0.111287	0.077924	12.5385	5.03289		ORMDL3	ILMN_1662174	0.096825	0.049646	15.2788	10.149									EIF4A2	ILMN_1685722	0.078135	0.076657	11.7279	9.66832		MTMR3	ILMN_1739641	0.10105	0.070095	18.8083	11.8851		LOC440157	ILMN_2082893	0.027452	0.013949	11.1916	7.16944		LOC284194	ILMN_2113333	0.039566	0.024948	7.35866	9.5837		PTPLB
TRAF3IP2	ILMN_1701514	0.0766	0.043742	11.8329	5.73758		ZNF653	ILMN_1696276	0.057409	0.036559	12.6998	12.332									C14ORF138	ILMN_2394193	0.097445	0.052127	13.0823	8.25471		KIAA0247	ILMN_2226917	0.085578	0.06273	19.5843	11.0997		ZNF526	ILMN_1756631	0.034409	0.032529	12.7265	5.59197		WARS	ILMN_1727271	0.080609	0.056824	9.71621	7.18566		TXNDC17
NHP2L1	ILMN_1763460	0.080407	0.050362	10.7492	6.79971		USP48	ILMN_1756873	0.070277	0.038147	18.6633	6.30526									PTEN	ILMN_1701134	0.094927	0.041764	15.2072	6.12343		DPEP2	ILMN_1689160	0.119525	0.075545	21.8108	8.77383		MLL5	ILMN_2259633	0.040523	0.003139	10.9533	7.29421		WARS	ILMN_2337655	0.082321	0.060973	9.61328	7.13822		UBE4A
KLF12	ILMN_1714444	0.063886	0.038165	11.5893	5.9543		ANKRD9	ILMN_2048607	0.189552	0.074869	16.4331	8.46614									TM9SF2	ILMN_1785765	0.067161	0.056746	10.3682	10.9206		LAPTM5	ILMN_1772359	0.105304	0.062233	21.8435	8.72159		LSDP5	ILMN_2209993	0.059959	0.030366	10.5263	7.2663		ZC3HAV1	ILMN_1724837	0.049545	0.021732	10.6485	5.90889		ZNF146
SUMF2	ILMN_2345872	0.07117	0.067722	8.11154	9.42462		GRINA	ILMN_1796490	0.14083	0.07417	17.3601	7.40892									SFRS2	ILMN_1696407	0.049885	0.061731	7.43241	13.8402		EDG4	ILMN_1662741	0.113234	0.080631	23.0861	7.41057		HECTD2	ILMN_1726636	0.026632	0.017521	10.7119	7.05624		GADD45B	ILMN_1718977	0.037775	0.02216	8.82982	7.58444		ELOVL5
LOC220433	ILMN_1795243	0.098923	0.126392	7.85601	9.59273		NOL10	ILMN_1775011	0.107425	0.043832	17.262	7.26472									SP3	ILMN_1756942	0.087344	0.055781	10.3565	10.8955		MNDA	ILMN_1738992	0.125356	0.081528	23.737	6.60978		ZSWIM4	ILMN_2150654	0.03906	0.003457	11.9351	5.76145		CTSL1	ILMN_2374036	0.057549	0.030854	7.91591	8.21324		IL1RAP
ZNF337	ILMN_1663160	0.07299	0.047673	10.5286	6.74679		3318796800	ILMN_2337789	0.101423	0.042965	16.0241	8.47824									LEMD3	ILMN_1727361	0.069625	0.042746	12.3146	8.89638		GNAI2	ILMN_1775762	0.112462	0.059815	23.6463	6.53815		NDE1	ILMN_1739805	0.053075	0.014569	7.98864	9.64358		HLA-B	ILMN_1778401	0.032117	0.050948	5.74503	10.1694		LOC730740
APRT	ILMN_1722491	0.083825	0.063933	10.2554	7.01519		RTF1	ILMN_1791039	0.090338	0.055064	11.7352	12.6982									ARHGEF3	ILMN_1781010	0.073303	0.062328	10.2306	10.8963		FCGR2A	ILMN_2289849	0.177775	0.117022	19.919	10.0455		ZNF557	ILMN_2346137	0.028318	0.024523	9.70461	7.56703		ELF4	ILMN_1652082	0.028876	0.027369	8.13627	7.77372		MTMR6
TSR2	ILMN_1670948	0.047107	0.050396	9.13143	8.12289		TBC1D22B	ILMN_2123730	0.053689	0.033043	13.4983	10.8413									FNBP4	ILMN_2108938	0.075766	0.04184	11.7323	9.3407		SLC19A1	ILMN_1698996	0.091608	0.048357	22.7346	6.91385		ANKRD13D	ILMN_1672356	0.052973	-0.016	11.3552	5.90292		CNDP2	ILMN_1726769	0.054186	0.027258	10.0843	5.75379		PCNA
GORASP2	ILMN_1748018	0.054603	0.059345	7.17471	9.96511		ACPT	ILMN_1728331	0.115961	0.03346	18.2078	6.03343									SMG1	ILMN_1801383	0.079264	0.037629	15.1177	5.88731		CREB5	ILMN_1728677	0.138002	0.116133	17.7078	11.9255		LRCH4	ILMN_1654518	0.072747	0.010937	12.1273	5.00495		MR1	ILMN_2167416	0.024544	0.017313	7.85947	7.77833		LOC388789
SCAMP3	ILMN_1793712	0.071288	0.060053	9.05872	8.07273		AP2M1	ILMN_2402798	0.06366	0.061319	10.547	13.6821									RNF13	ILMN_2339748	0.085316	0.070585	11.7818	9.19737		C20ORF43	ILMN_1771815	0.092073	0.042702	24.3521	5.28003		ATXN2	ILMN_1743829	0.034104	0.034959	9.33013	7.74758		CTSL1	ILMN_1812995	0.059512	0.022223	9.37767	5.92097		SFRS12
RPL7A	ILMN_1740749	0.077058	0.093784	8.0032	9.10888		C9ORF78	ILMN_1697166	0.126534	0.125498	10.4769	13.7258									HSPD1	ILMN_2381397	0.074282	0.056821	11.1327	9.74597		ACOX1	ILMN_1750158	0.107197	0.065472	18.3065	11.2981		TMEM137	ILMN_1657701	0.061341	0.022141	11.3426	5.73276		ELF1	ILMN_1664010	0.038734	0.021459	9.58893	5.53048		LOC642197
APRT	ILMN_1726410	0.075364	0.054563	9.72273	7.35939		DNA2	ILMN_2282959	0.187368	0.052677	18.5199	5.64817									ZBED5	ILMN_2093500	0.091639	0.049784	14.9708	5.79468		IGF2R	ILMN_1807662	0.163169	0.157611	16.6457	12.8638		KLF6	ILMN_1735014	0.041432	0.001565	7.73375	9.23867		SMS	ILMN_1694305	0.029943	0.018612	8.80525	6.135		S100A9
RPL10A	ILMN_1808041	0.109636	0.095289	10.136	6.92492		FCGR3A	ILMN_1703679	0.215544	0.087062	17.186	6.94549									MRFAP1L1	ILMN_1689774	0.085159	0.052891	13.4484	7.31394		JMJD3	ILMN_2397521	0.082221	0.04844	21.5913	7.88608		SNRP70	ILMN_1732053	0.041446	0.068925	10.3707	6.48806		PLAC8	ILMN_2093343	0.061808	0.036287	9.17594	5.59398		RASGRP1
LOC650369	ILMN_1683664	0.075343	0.050475	11.0661	5.96889		CHPT1	ILMN_2202940	0.138694	0.095798	12.2623	11.8546									YPEL5	ILMN_1711069	0.077641	0.050203	12.6683	8.09151		TKT	ILMN_1736597	0.115719	0.07153	21.304	8.0843		SELPLG	ILMN_1734855	0.050751	0.006337	8.32236	8.36286		BLVRA	ILMN_1691436	0.040567	0.029132	7.5424	7.22532		TMED7
C11ORF2	ILMN_2077094	0.092952	0.067295	8.40813	8.51783		LOC731777	ILMN_1703102	0.095269	0.041137	15.6396	8.43914									DAZAP2	ILMN_1718988	0.086925	0.059701	13.4833	7.18495		PECAM1	ILMN_1689518	0.128749	0.085897	18.3436	11.006		FAM153B	ILMN_2205470	0.040359	0.029238	11.1488	5.28811		MYD88	ILMN_1738523	0.035172	0.024125	8.50506	6.25946		IBTK
ARHGEF3	ILMN_1781010	0.065525	0.079846	6.19147	10.687		HDAC6	ILMN_1798546	0.106568	0.037221	15.3703	8.57012									GCA	ILMN_1800602	0.088331	0.08047	13.3316	7.33177		SHKBP1	ILMN_1765493	0.128804	0.04676	23.7893	5.47025		ANXA11	ILMN_1685170	0.036204	0.021997	5.13339	11.2864		TRIM38	ILMN_1697971	0.031822	0.026187	7.43101	7.03559		WDR33
SIRPG	ILMN_1771801	0.094546	0.047324	11.5949	5.23244		UBE2H	ILMN_1674633	0.07689	0.034171	12.6807	10.9722									LOC730820	ILMN_1719344	0.078909	0.06027	11.3916	9.26812		STAT5B	ILMN_1684034	0.101813	0.064342	21.2939	7.94669		MBD6	ILMN_1746012	0.053775	-0.01621	11.3242	5.0091		NBN	ILMN_1734833	0.026274	0.022465	6.48274	7.88296		JMJD1A
MORC2	ILMN_2103591	0.053591	0.049976	7.64238	9.12192		FIS1	ILMN_1658351	0.111412	0.064669	14.1804	9.39753									NOP5/NOP58	ILMN_1748476	0.081107	0.05061	12.5187	8.13877		TRIM8	ILMN_1746704	0.10321	0.041097	23.9136	5.24271		WDR23	ILMN_2389376	0.03366	0.017541	8.50357	7.6947		AIM2	ILMN_1681301	0.049542	0.034235	6.53969	7.5304		KIAA1370
EBI2	ILMN_2168217	0.132849	0.067441	11.3832	5.32086		PBX1	ILMN_1784678	0.040833	0.027942	14.9369	8.57503									SLTM	ILMN_1742224	0.049894	0.041513	10.6314	9.88089		ATP6V1A	ILMN_1711516	0.082643	0.069416	16.0705	13.0339		PCDHB19P	ILMN_1690237	0.029694	-0.00665	7.04056	9.07332		PSMB10	ILMN_1683026	0.041801	0.030722	8.60697	5.34723		KBTBD7
PRMT1	ILMN_1692473	0.057081	0.058075	7.07207	9.6152		ACTRT1	ILMN_1815392	0.227782	0.07198	18.2477	5.14062									SMC3	ILMN_1718807	0.061832	0.032481	13.4963	6.98284		ACSL1	ILMN_1684585	0.179317	0.121845	20.5526	8.52069		RUNDC2C	ILMN_1709164	0.039106	-0.02291	8.70905	7.39746		PRR13	ILMN_2344204	0.026295	0.028991	5.25812	8.53835		ATP5J2
NOL1	ILMN_1723158	0.071745	0.050769	9.87418	6.76305		FAM10A4	ILMN_1726308	0.075078	0.048538	12.8594	10.5129									PCNP	ILMN_1807994	0.074097	0.04702	12.5109	7.95977		KCNJ15	ILMN_1675756	0.129934	0.0875	19.4947	9.50811		PHIP	ILMN_1788689	0.038609	0.002182	9.20198	6.71142		FCGR1B	ILMN_2391051	0.053385	0.027238	6.74076	6.81147		TMEM4
RRM1	ILMN_1771593	0.076735	0.053116	8.19569	8.34788		NPL	ILMN_1782070	0.090544	0.05599	11.7908	11.554									AHCTF1	ILMN_1809139	0.074377	0.047047	10.0568	10.3746		MCL1	ILMN_1803988	0.096314	0.070641	19.9499	8.91524		SP110	ILMN_1672661	0.032272	-0.00243	5.24887	10.1579		ANKFY1	ILMN_1801464	0.027022	0.01499	8.51077	5.01189		TRIP12
SF3A3	ILMN_1705151	0.076342	0.073134	7.71942	8.76456		AP2A1	ILMN_2359211	0.073581	0.047822	13.4495	9.85239									APPBP2	ILMN_2149766	0.056899	0.024354	15.3171	5.07474		IL13RA1	ILMN_1768505	0.147107	0.103486	17.8609	10.9806		SPATA13	ILMN_1742824	0.056276	0.024374	9.36909	5.84865		NUCB1	ILMN_1722634	0.038255	0.036335	6.02603	7.37146		PPP2R3C
AIP	ILMN_2103841	0.047783	0.061519	5.61457	10.7383		XPNPEP2	ILMN_1743357	0.043792	0.029144	14.2584	8.59969									GNG2	ILMN_1807925	0.084097	0.054655	10.5946	9.78196		EXTL3	ILMN_1778226	0.087084	0.055205	20.099	8.69485		ADAM17	ILMN_2121068	0.037547	-0.00853	9.68541	5.33764		FYB	ILMN_1796537	0.027002	0.025073	6.96077	5.99961
C10ORF38	ILMN_1749868	0.051341	0.041752	8.07546	8.18186		GPX1	ILMN_1749662	0.115138	0.13028	8.41638	14.4319									NAMPT	ILMN_1653871	0.123704	0.073705	13.0667	7.26786		ANTXR2	ILMN_1812926	0.102426	0.063907	21.0001	7.75201		DDX17	ILMN_1675124	0.065083	0.000663	9.25598	5.72393		TRIM25	ILMN_1813625	0.038743	0.031422	6.83699	5.99071
CPSF4	ILMN_1660426	0.046778	0.052105	6.8696	9.37022		TSTA3	ILMN_1697777	0.126142	0.088062	10.5863	12.2561									C2ORF64	ILMN_1683065	0.068625	0.035641	14.3886	5.91426		TEGT	ILMN_1693311	0.092684	0.074045	18.4285	10.2725		SYNJ2BP	ILMN_1697793	0.032894	0.039328	9.08458	5.87094		CHMP5	ILMN_1732534	0.040332	0.026423	5.60799	7.12963
LOC645436	ILMN_1691611	0.095213	0.069635	9.66588	6.48319		C18ORF10	ILMN_2207328	0.146685	0.111511	9.99978	12.8344									SENP6	ILMN_2054233	0.07417	0.037792	12.7325	7.48782		CEBPD	ILMN_1782050	0.155672	0.116794	18.2631	10.4308		LRRFIP1	ILMN_2214997	0.07428	-0.0277	9.19385	5.15328		ZC3HAV1	ILMN_1667068	0.035651	0.024812	6.64726	6.01816
ATM	ILMN_1779214	0.071848	0.068716	7.08411	9.06148		TYW1	ILMN_1736135	0.080565	0.037116	13.6101	9.19881									IVNS1ABP	ILMN_2397750	0.082894	0.040726	13.0493	7.06155		C10ORF54	ILMN_2205963	0.119382	0.082648	18.7524	9.92569		C11ORF38	ILMN_2133784	0.026987	-0.00101	8.13244	5.74001		ASPHD2	ILMN_2167426	0.022379	0.011805	7.18495	5.35732
SIRPG	ILMN_2383058	0.070522	0.056551	8.28271	7.85567		POLL	ILMN_1745787	0.06107	0.029602	15.2944	7.46704									CLINT1	ILMN_1745076	0.070475	0.037661	13.8855	6.19661		FLJ14166	ILMN_1763745	0.091582	0.052112	20.1103	8.38269		WSB1	ILMN_1664802	0.030167	-0.03922	7.20866	6.63021		CD38	ILMN_2233783	0.023923	0.023713	6.40926	6.12854
TRAPPC6A	ILMN_1775703	0.061841	0.05209	9.09561	6.87141		FLJ20489	ILMN_1778144	0.093123	0.065302	11.1118	11.4524									LAMP2	ILMN_2279961	0.073877	0.068132	9.91305	10.1328		C17ORF62	ILMN_1750401	0.112554	0.054406	21.9592	6.31683		FYN	ILMN_2249920	0.045719	0.080979	6.35627	7.16844		RARRES3	ILMN_1701613	0.033547	0.03543	5.49303	6.39262
LOC401019	ILMN_1656962	0.046573	0.079168	7.00574	8.94669		LOC643310	ILMN_1756139	0.080244	0.055277	11.9766	10.4726									HBP1	ILMN_1685415	0.082425	0.043185	14.899	5.14185		GPR97	ILMN_1815054	0.141533	0.065487	20.3157	7.87108		TCIRG1	ILMN_1711994	0.039749	-0.03567	7.95896	5.43054		HSPA6	ILMN_1806165	0.043726	0.038036	6.14529	5.6917
FXYD5	ILMN_1704286	0.087907	0.092221	8.06696	7.88227		OPTN	ILMN_2381899	0.084874	0.056265	9.17163	13.2474									PSCDBP	ILMN_1746864	0.114397	0.059605	11.9994	7.99662		CD97	ILMN_2413508	0.133154	0.092349	19.5549	8.60008		C10ORF54	ILMN_2205963	0.042261	-0.01311	5.84975	7.45715		CDKN1A	ILMN_1784602	0.049443	0.036274	5.28334	5.82187
ATM	ILMN_2370825	0.067212	0.0791	6.7962	8.98961		FAM116B	ILMN_1659029	0.085636	0.059685	9.8928	12.4521									PTPN12	ILMN_2222074	0.095888	0.063308	9.60921	10.332		NCOA1	ILMN_1669033	0.098037	0.064944	17.4945	10.6529		SPN	ILMN_1801040	0.042505	0.04801	7.71693	5.41168		SLC20A1	ILMN_1672662	0.029484	0.022571	5.21622	5.62241
CCDC109B	ILMN_1801766	0.075878	0.058654	8.62347	7.09864		HBQ1	ILMN_1696183	0.162339	0.118336	11.8628	10.3801									RTN4	ILMN_1730611	0.071683	0.076499	12.167	7.69552		TMEM154	ILMN_1683494	0.105699	0.080679	18.6129	9.42667		PARP10	ILMN_2262044	0.035796	0.017618	6.92159	6.13854		SPG11	ILMN_1665049	0.019869	0.018091	5.17984	5.43239
BCL2	ILMN_1801119	0.118259	0.057474	10.398	5.276		LOC643665	ILMN_1664118	0.059035	0.03282	14.6156	7.40452									TGFBR2	ILMN_1726245	0.098263	0.050901	12.9354	6.88355		C6ORF32	ILMN_1726597	0.138466	0.089618	19.5577	8.47121		CCDC130	ILMN_1758633	0.026016	0.036179	5.77214	7.10497
SLC25A42	ILMN_2222880	0.059525	0.06866	5.76754	9.77497		C19ORF23	ILMN_1657148	0.0425	0.032036	13.9105	8.09653									LBR	ILMN_1768969	0.094437	0.045926	12.3361	7.38114		SHISA5	ILMN_2139100	0.096382	0.060904	19.9964	8.0223		ST3GAL1	ILMN_1683313	0.038045	0.033527	5.90656	6.90125
FAM84B	ILMN_1670807	0.061643	0.045238	6.89588	8.60852		SIAH2	ILMN_1801313	0.147071	0.07021	14.3287	7.59613									SFRS6	ILMN_1697469	0.08927	0.034558	14.5055	5.12851		SIRPB1	ILMN_1733997	0.089923	0.055475	17.5802	10.1997		NT5C2	ILMN_1682165	0.036879	-0.02775	7.00237	5.79786
RPLP0	ILMN_1709880	0.089436	0.080354	8.76836	6.73569		SSBP3	ILMN_2361163	0.088425	0.037838	16.7456	5.10348									TP53INP1	ILMN_1714108	0.082403	0.05491	11.1139	8.51535		SEMA4A	ILMN_1702787	0.141347	0.076326	20.5712	7.17029		EIF2AK2	ILMN_1706502	0.046892	-0.00317	5.68307	6.58173
LRIG1	ILMN_2128795	0.064838	0.043676	8.47211	6.94332		CCNT2	ILMN_1787877	0.053515	0.033863	12.6045	9.16533									GOLGA8B	ILMN_2103547	0.114004	0.076198	9.84928	9.76583		MLL4	ILMN_1715968	0.089173	0.042295	20.678	6.98617		C4ORF29	ILMN_1761963	0.017303	0.016699	6.30934	5.86592
GTPBP6	ILMN_1776080	0.070129	0.074011	5.51115	9.89284		GNA12	ILMN_2216157	0.072428	0.038734	11.8385	9.84533									CNOT8	ILMN_2174612	0.069899	0.037959	13.4303	6.17785		SLC44A2	ILMN_1771987	0.1195	0.088538	16.2159	11.3293		ZNF281	ILMN_1683127	0.042649	-0.01703	7.0176	5.15393
NFATC2IP	ILMN_2379080	0.054625	0.061606	6.45059	8.93259		FXR2	ILMN_1738699	0.086514	0.031279	15.8607	5.61555									PTPN12	ILMN_1695509	0.076729	0.042935	11.8289	7.76901		LOC399744	ILMN_1724822	0.13323	0.070893	19.7338	7.77814		C14ORF102	ILMN_1740165	0.029227	0.018854	5.30334	6.80379
LTB	ILMN_2376205	0.136221	0.110531	9.28236	6.0955		C16ORF35	ILMN_1733581	0.177401	0.102099	12.1135	9.23009									PHF3	ILMN_1798164	0.069871	0.039373	12.894	6.63687		ADM	ILMN_1708934	0.214931	0.125879	18.9777	8.51827		SPOP	ILMN_2397024	0.032017	0.023172	6.41504	5.48591
GOT1	ILMN_1656145	0.043499	0.034389	8.85148	6.50631		TFDP1	ILMN_1661717	0.131502	0.081463	11.5522	9.73606									PLEKHA1	ILMN_1662839	0.08649	0.039213	13.0331	6.47395		SLC11A1	ILMN_1741165	0.169244	0.130641	16.3661	11.0178		SRRM2	ILMN_1734602	0.046002	0.020548	5.98598	5.58475
LOC649946	ILMN_2181241	0.090217	0.086156	8.94235	6.34563		PPP2R5B	ILMN_2124082	0.063918	0.034926	13.2441	8.02685									FYB	ILMN_1796537	0.06014	0.068125	9.09398	10.3685		STK10	ILMN_1651692	0.082328	0.048823	18.1644	9.20213		LPP	ILMN_1651254	0.033744	-0.0084	5.27879	6.28362
LOC731096	ILMN_1680437	0.072365	0.085327	9.57989	5.58363		ANP32B	ILMN_1684293	0.059389	0.064961	8.40143	12.7249									YWHAQ	ILMN_1674385	0.086005	0.060027	10.8856	8.53587		MBP	ILMN_1672660	0.112741	0.062315	21.3584	6.00217		RNUXA	ILMN_2190779	0.016766	-0.0024	6.19976	5.35588
LOC388654	ILMN_1659550	0.115162	0.083379	9.79912	5.33881		TMEM158	ILMN_1792455	0.201956	0.17417	7.81546	13.2114									RP2	ILMN_1659255	0.07345	0.039128	11.6004	7.81317		FOS	ILMN_1669523	0.146474	0.093299	17.4236	9.90695		LOC23117	ILMN_1656868	0.057553	0.068849	6.20879	5.31596
FYN	ILMN_2249920	0.100935	0.080979	7.93026	7.2032		FEZ1	ILMN_2263054	0.063366	0.025852	15.3321	5.59327									SAMD9	ILMN_1814305	0.073035	0.063688	8.97263	10.3785		PRR13	ILMN_2344204	0.093795	0.061802	18.6565	8.66111		PRPF3	ILMN_1715392	0.030896	0.039262	5.83943	5.42291
SLC25A23	ILMN_1679949	0.078897	0.06561	7.73782	7.35912		TRAK2	ILMN_1781691	0.105228	0.077971	7.80808	13.1083									GOLGA7	ILMN_1778673	0.069664	0.036467	13.5216	5.82887		SMAP2	ILMN_1781468	0.153414	0.111354	17.6045	9.67295		GFOD1	ILMN_1778240	0.062376	-0.01374	6.19715	5.0041
LOC390354	ILMN_1676765	0.087894	0.092194	8.61854	6.46959		SFRS2B	ILMN_1772702	0.090513	0.028724	15.533	5.23899									BUB3	ILMN_1693145	0.066066	0.036409	12.8859	6.41731		BEST1	ILMN_1718982	0.089952	0.06871	15.2588	11.8435		ADAM8	ILMN_1708348	0.029338	0.008156	5.37162	5.73051
TOMM40	ILMN_1683475	0.050891	0.059163	5.69981	9.36223		NINJ2	ILMN_1731745	0.122116	0.09036	10.7212	10.0391									UBLCP1	ILMN_2202481	0.064226	0.050277	9.94654	9.29816		PTAFR	ILMN_1746836	0.121109	0.065769	20.6494	6.43334		ANKRD11	ILMN_2108709	0.025665	0.015962	5.7173	5.18111
ZFP90	ILMN_1684628	0.078179	0.050295	8.13627	6.90488		FOXO3	ILMN_1681703	0.088519	0.118847	6.92504	13.7292									SNX14	ILMN_2361570	0.060844	0.037657	10.4622	8.70479		RAB31	ILMN_1660691	0.103741	0.055337	20.7235	6.27216		RBM10	ILMN_2414014	0.031432	0.041482	5.21574	5.07306
SHMT2	ILMN_1661264	0.051074	0.056664	6.78751	8.18912		SYPL1	ILMN_1691458	0.064705	0.021782	15.2987	5.33686									E2F3	ILMN_1669502	0.107169	0.044763	12.7249	6.43143		KLHL21	ILMN_1692785	0.076263	0.042774	18.9885	7.98074
TTC4	ILMN_1678140	0.052814	0.039671	8.607	6.35319		TMEM183A	ILMN_1752589	0.057922	0.05438	9.77197	10.8182									PCMTD2	ILMN_1767848	0.073611	0.044188	10.7806	8.30774		SVIL	ILMN_1671404	0.090666	0.066584	15.8519	10.9719
PAFAH1B3	ILMN_1748093	0.062237	0.043561	8.88886	5.92635		FAM134A	ILMN_1654851	0.070158	0.046655	11.317	9.22273									PAPOLA	ILMN_1798354	0.069992	0.053967	9.13461	9.94232		CEACAM3	ILMN_1743570	0.112742	0.04825	21.5443	5.15962
RRS1	ILMN_1767658	0.046304	0.043195	6.79358	7.99941		BLVRB	ILMN_1797793	0.144075	0.1267	8.36432	12.0783									PCM1	ILMN_2042595	0.078978	0.049573	11.1181	7.93719		PANX2	ILMN_1694810	0.156322	0.077214	18.1281	8.56041
ADARB1	ILMN_1679797	0.082696	0.053463	7.48889	7.26469		IGFBP1	ILMN_2387385	0.069491	0.046647	8.50147	11.7326									3335817600	ILMN_2407082	0.068141	0.064862	8.07141	10.9171		UBR2	ILMN_1663489	0.07541	0.040974	20.5145	6.11788
IL32	ILMN_1778010	0.099553	0.064891	7.4346	7.2762		YY1AP1	ILMN_1752303	0.060188	0.068641	7.78081	12.4228									RNASEL	ILMN_2210601	0.079085	0.03697	12.6664	6.31417		TMEM140	ILMN_1736863	0.127795	0.103586	15.3518	11.2473
HNRPM	ILMN_1745385	0.063442	0.071846	6.62062	8.08267		C17ORF39	ILMN_1656427	0.055755	0.024915	14.743	5.22112									LPIN1	ILMN_1671554	0.067781	0.045488	10.4272	8.54862		SEMA4D	ILMN_1687533	0.102179	0.087637	15.7353	10.8415
NXT1	ILMN_1760280	0.060449	0.047593	7.31667	7.31588		MAP4K4	ILMN_2375003	0.089988	0.053009	14.8203	5.08061									OXR1	ILMN_1737462	0.075856	0.046176	10.4641	8.41485		TRIM25	ILMN_1813625	0.12078	0.074492	19.3011	7.25941
C16ORF58	ILMN_1685289	0.054489	0.055834	6.27932	8.2986		GABARAPL2	ILMN_1796458	0.09136	0.070625	9.57727	10.0902									TM2D1	ILMN_2143148	0.060311	0.047338	8.55658	10.2745		GK	ILMN_1725471	0.118923	0.057682	18.0906	8.44795
MOAP1	ILMN_1804988	0.051939	0.042068	8.40238	6.13962		PMEPA1	ILMN_2309156	0.103432	0.040986	13.2617	6.35019									RSRC2	ILMN_2358277	0.079827	0.045166	11.9997	6.79292		SERPINA1	ILMN_2338452	0.144467	0.103911	18.5171	7.96907
ABLIM1	ILMN_2396672	0.102559	0.05131	8.98329	5.53773		TFDP1	ILMN_2117987	0.131212	0.085778	10.6111	8.9956									DOCK10	ILMN_1702301	0.079982	0.04449	11.9354	6.75624		ZYX	ILMN_1701875	0.145028	0.082643	19.3333	7.14472
RNF144	ILMN_1777660	0.074333	0.045848	7.84874	6.65557		RILP	ILMN_1800172	0.050891	0.02645	13.9865	5.3583									PAG1	ILMN_2055156	0.112812	0.053098	13.2126	5.47681		PELI2	ILMN_1780132	0.075515	0.040805	19.1142	7.28962
3335299200	ILMN_1769118	0.078435	0.08672	7.4172	7.02686		ARL4A	ILMN_1704842	0.031807	0.040277	7.82882	11.4583									ZFP36L2	ILMN_2150258	0.097887	0.073198	11.6555	6.99942		NDEL1	ILMN_2397199	0.067849	0.042833	17.9208	8.45992
DYRK2	ILMN_2374244	0.087364	0.074463	6.40062	7.99771		FEM1A	ILMN_1719985	0.04775	0.045479	7.55936	11.657									SLC38A2	ILMN_1651799	0.092255	0.052744	11.597	7.05032		THOC5	ILMN_1667883	0.087716	0.037845	20.6087	5.69742
SIGIRR	ILMN_1807981	0.054318	0.068204	5.58337	8.75327		KIAA1862	ILMN_1776631	0.073094	0.026409	13.7499	5.42705									C6ORF62	ILMN_1653797	0.062369	0.067563	8.00949	10.6209		MAST3	ILMN_1738749	0.105494	0.065557	17.318	8.96202
MRPS6	ILMN_1723874	0.065334	0.065619	5.55276	8.77712		LOC644739	ILMN_1671837	0.072272	0.047077	12.3099	6.80847									KBTBD2	ILMN_1784540	0.068978	0.055384	10.0769	8.53939		IFNAR1	ILMN_1752923	0.103372	0.059298	18.0212	8.22996
C18ORF17	ILMN_1746720	0.048407	0.048132	5.32806	8.93204		KIAA1539	ILMN_1732609	0.053753	0.054712	7.41409	11.5346									WWP1	ILMN_1804328	0.071638	0.032288	12.8378	5.69202		JUNB	ILMN_2086077	0.11637	0.045686	19.9644	6.17962
STAMBPL1	ILMN_1682799	0.076407	0.051459	8.61864	5.59237		PIK3R2	ILMN_1726565	0.057781	0.055949	7.26912	11.5421									PRNP	ILMN_1737988	0.085594	0.067719	10.2829	8.19889		MX2	ILMN_2231928	0.107068	0.061335	16.5119	9.5199
CIRH1A	ILMN_1796235	0.046291	0.046656	6.82175	7.37724		MAGEL2	ILMN_1657478	0.06423	0.037007	13.6194	5.11742									ZMPSTE24	ILMN_1656413	0.096426	0.04929	11.4605	7.01077		CREB5	ILMN_1731714	0.141624	0.114925	16.0864	9.80108
SUSD3	ILMN_1785570	0.08927	0.060969	8.97559	5.20779		PRR6	ILMN_1729142	0.059915	0.028677	12.4795	6.24054									C14ORF138	ILMN_1781102	0.064898	0.04025	10.5349	7.92946		ABHD5	ILMN_1655702	0.11982	0.079905	15.1416	10.7418
RPS15	ILMN_2219134	0.063588	0.061163	8.79159	5.36376		YOD1	ILMN_1678919	0.165933	0.088233	9.36931	9.29057									DERL1	ILMN_2209748	0.048774	0.045127	9.31859	9.0611		C9ORF164	ILMN_1733221	0.090499	0.067509	14.2263	11.624
LTB	ILMN_2376204	0.128453	0.099329	8.94894	5.17897		LOC389293	ILMN_1675421	0.064485	0.052898	6.85301	11.7359									OGT	ILMN_1697639	0.124671	0.057441	10.4716	7.88217		LOC642103	ILMN_1712999	0.16548	0.083613	18.035	7.78237
LOC203547	ILMN_1682694	0.053396	0.040646	8.49092	5.6246		SLC25A45	ILMN_1810727	0.106122	0.02578	13.0907	5.30817									KIAA1370	ILMN_2102960	0.059763	0.043897	9.55199	8.75265		KLF6	ILMN_1735014	0.101704	0.063184	19.5321	6.26875
LCK	ILMN_1699991	0.049619	0.049835	6.76371	7.24222		CCNDBP1	ILMN_1702247	0.052989	0.06851	5.60804	12.6895									HADH	ILMN_1719906	0.058783	0.021952	13.2503	5.0273		DAZAP2	ILMN_1718988	0.0968	0.055619	20.0846	5.59961
NUP205	ILMN_1673962	0.047148	0.050246	5.50968	8.49502		EIF3B	ILMN_1715636	0.057527	0.04227	9.58902	8.55188									TTC13	ILMN_1745573	0.052207	0.044966	8.15657	10.1123		GK	ILMN_2393296	0.125785	0.053448	18.8003	6.83262
EIF3G	ILMN_1689446	0.058215	0.053001	7.97831	6.02378		FURIN	ILMN_1790228	0.063913	0.039466	10.9595	7.073									PICALM	ILMN_1715273	0.063019	0.045769	11.7847	6.47439		RERE	ILMN_2327795	0.083336	0.048589	16.5321	9.01912
EIF3F	ILMN_1694398	0.08852	0.063915	8.79938	5.14824		UBE2D3	ILMN_2320853	0.058912	0.03458	12.12	5.86796									UBQLN1	ILMN_1688622	0.049172	0.049348	7.0555	11.1392		TLR6	ILMN_1654560	0.104685	0.04641	19.2248	6.20437
MRPS26	ILMN_1676026	0.043363	0.044923	6.29989	7.63038		PTMS	ILMN_1721046	0.05601	0.039414	10.96	6.92215									TMED10	ILMN_1736585	0.049582	0.047682	6.76091	11.2139		LCP1	ILMN_1662932	0.082287	0.056243	19.3932	6.0173
CD81	ILMN_1689953	0.101359	0.105405	6.58821	7.33942		VTI1B	ILMN_1693136	0.065041	0.041585	9.67773	8.02367									WTAP	ILMN_2279339	0.097713	0.052645	9.29009	8.67956		HLA-E	ILMN_1765258	0.099534	0.088707	17.2701	8.06881
MAP3K4	ILMN_1678087	0.044726	0.048801	5.32388	8.43186		CAMK1G	ILMN_1804339	0.075518	0.047898	9.40713	8.16929									PJA2	ILMN_1688702	0.132063	0.101825	11.1082	6.85718		XKR8	ILMN_2087303	0.103234	0.06447	16.8747	8.31854
URM1	ILMN_1774196	0.062724	0.047034	7.89138	5.818		SHARPIN	ILMN_1794780	0.091535	0.043118	12.0054	5.40096									WSB1	ILMN_1664802	0.04684	0.063347	6.90443	11.0531		LAMP2	ILMN_2243687	0.11239	0.076468	13.9119	11.2421
MFNG	ILMN_1764577	0.061083	0.064194	5.72365	7.81054		ZNF580	ILMN_1688565	0.038586	0.029168	9.23843	8.00163									PPP4R1	ILMN_1724544	0.085177	0.041102	11.6283	6.32556		NFE2	ILMN_1711786	0.152335	0.082648	19.3894	5.75555
FASN	ILMN_1784871	0.065931	0.060245	5.67591	7.84451		IL8RA	ILMN_1662524	0.062845	0.036473	10.7087	6.14046									ITK	ILMN_1699160	0.076919	0.055421	9.90544	8.02014		OSTF1	ILMN_1742456	0.089869	0.051153	17.1297	8.00438
NSUN2	ILMN_1680129	0.057532	0.063292	5.85197	7.59886		RNF14	ILMN_1714461	0.078211	0.033201	9.68214	7.08943									TRIM22	ILMN_1779252	0.111819	0.055419	11.9847	5.91102		PISD	ILMN_1793934	0.103823	0.072706	15.9131	9.21434
CRIP2	ILMN_1694432	0.097687	0.069805	6.57668	6.84785		LOC283174	ILMN_1682463	0.038174	0.022152	10.4784	6.26727									NPL	ILMN_2149494	0.071781	0.057069	8.29491	9.57078		CSNK1D	ILMN_1720708	0.088698	0.060161	17.6569	7.45844
NFX1	ILMN_1804610	0.056022	0.037387	7.41753	5.95471		PDZK1IP1	ILMN_1708580	0.191153	0.082576	11.5791	5.0778									DEK	ILMN_1747630	0.071693	0.044637	10.7949	6.99838		TAGLN2	ILMN_2090105	0.154897	0.124846	16.1626	8.68784
LSM2	ILMN_2070300	0.068357	0.073307	5.54646	7.7927		UBQLN1	ILMN_2351611	0.04935	0.033661	6.52378	10.1101									ARPC5	ILMN_1768394	0.095179	0.065873	9.95897	7.78378		CMTM2	ILMN_1799030	0.178255	0.107655	18.4607	6.31475
FYN	ILMN_1686555	0.075215	0.062978	7.93039	5.35869		ROM1	ILMN_1723743	0.05864	0.028407	11.3104	5.13833									NCK1	ILMN_1698001	0.05258	0.038297	10.0605	7.6221		NUAK2	ILMN_1789793	0.089657	0.039375	19.4541	5.31139
RPL4	ILMN_1752285	0.058478	0.096772	5.001	8.23539		TMEM183B	ILMN_2172269	0.057077	0.041764	9.1326	7.31525									CASP8	ILMN_2377733	0.071039	0.033467	10.5194	7.15641		TMEM120A	ILMN_1654516	0.089132	0.043075	19.0667	5.64828
DARS	ILMN_1813836	0.06231	0.05295	7.80188	5.42444		INPP5F	ILMN_1813650	0.044344	0.021353	9.71833	6.57538									CCNT2	ILMN_1722522	0.064855	0.029042	11.6894	5.9694		SLC15A4	ILMN_1679731	0.084893	0.092801	12.4621	12.2268
DPP7	ILMN_2252309	0.059653	0.063283	6.467	6.74943		RAP1GAP	ILMN_1776519	0.229512	0.191347	5.55103	10.5723									TM2D3	ILMN_1761120	0.066108	0.046283	9.9173	7.70159		RERE	ILMN_1802380	0.104301	0.056949	17.2675	7.41922
USP5	ILMN_1671494	0.047231	0.058771	5.51592	7.69978		STAU1	ILMN_1656136	0.056961	0.029236	10.8692	5.20778									TMEM55A	ILMN_1752117	0.089436	0.040484	9.8558	7.74885		PPP1R15A	ILMN_1659936	0.123478	0.059739	18.6716	5.98689
GIPC1	ILMN_1796177	0.056175	0.047129	7.37559	5.81014		MXI1	ILMN_1794074	0.05913	0.026468	10.1805	5.88595									CROP	ILMN_1728180	0.070868	0.038612	10.5915	7.01243		DUSP1	ILMN_1781285	0.175355	0.140228	16.1153	8.5241
PPM1G	ILMN_1806867	0.058115	0.049909	5.74778	7.43533		UBAP1	ILMN_1807596	0.063466	0.03264	9.30348	6.6021									PSCD1	ILMN_1694084	0.083457	0.044509	12.3775	5.19301		FBXL5	ILMN_2378100	0.091852	0.043237	19.1771	5.4321
C8ORF55	ILMN_1777740	0.056786	0.041564	7.15439	5.88786		CCNDBP1	ILMN_1658743	0.053253	0.033684	7.12697	8.71526									JAK1	ILMN_1793384	0.064659	0.06269	5.92467	11.6338		SEC14L1	ILMN_2391912	0.120357	0.054247	18.6713	5.8711
WBSCR22	ILMN_1697348	0.064062	0.041416	7.65742	5.36547		RSC1A1	ILMN_1726704	0.028672	0.019512	9.93747	5.83136									TACC1	ILMN_1770084	0.081918	0.035113	12.4539	5.04302		C20ORF3	ILMN_1674394	0.117894	0.105419	15.7044	8.80035
TUBB	ILMN_2101885	0.073168	0.069909	6.47646	6.54029		SEC14L1	ILMN_2285802	0.071208	0.064107	5.29803	10.2973									CCNG2	ILMN_2228732	0.067652	0.04775	8.07877	9.38474		CA4	ILMN_1695157	0.18611	0.084299	17.612	6.87096
SGSM2	ILMN_1779171	0.063277	0.057851	5.83279	7.15031		SMOX	ILMN_2367258	0.146183	0.077875	7.8259	7.66056									CDKN1B	ILMN_1722811	0.065725	0.037111	12.4283	5.00828		MAP2K4	ILMN_2100689	0.071023	0.033159	19.0734	5.38355
MTP18	ILMN_2355665	0.062397	0.043339	7.13852	5.81062		ACP1	ILMN_2344956	0.079723	0.056816	6.50609	8.97812									SCAMP1	ILMN_1728907	0.065089	0.033026	11.989	5.44525		SMAP2	ILMN_2081682	0.143251	0.117569	16.298	8.06027
NCL	ILMN_2121437	0.074152	0.078064	6.04829	6.89371		GFOD2	ILMN_1744006	0.056968	0.033202	8.06631	7.35424									AGL	ILMN_2371825	0.068882	0.037257	11.4548	5.94392		CENTD3	ILMN_1812618	0.127665	0.072544	15.6504	8.66213
DIMT1L	ILMN_1803312	0.067469	0.038506	5.40139	7.39881		FAM100A	ILMN_1733863	0.058657	0.029406	10.2681	5.08915									ZBTB33	ILMN_1673138	0.057675	0.034232	12.0557	5.32718		IL17RA	ILMN_1728724	0.100287	0.067551	17.8221	6.4522
LEPROTL1	ILMN_1752591	0.079283	0.07056	6.17002	6.59377		NFE2	ILMN_1711786	0.070447	0.082851	5.61408	9.62654									VCPIP1	ILMN_1682180	0.058318	0.03768	9.85165	7.51856		NUP214	ILMN_1666049	0.089829	0.077926	16.0363	8.22567
HDAC1	ILMN_1727458	0.062752	0.054559	6.91719	5.83607		LGALS3	ILMN_1803788	0.059879	0.0849	5.00392	9.99374									RPS6KB1	ILMN_1704557	0.060974	0.033434	11.5178	5.7857		REPS2	ILMN_2405797	0.083163	0.05439	15.4859	8.77265
RAB3IP	ILMN_2291619	0.065388	0.051419	6.37227	6.37871		ZBTB44	ILMN_2080637	0.053092	0.030682	8.56226	6.33456									COPB1	ILMN_1699112	0.052196	0.048407	8.52283	8.74955		SLC43A2	ILMN_1787127	0.114314	0.053012	18.3317	5.85746
D2HGDH	ILMN_2206272	0.067731	0.051414	6.24631	6.47942		LBH	ILMN_2315979	0.068106	0.052154	7.30331	7.51053									LAMP2	ILMN_2243687	0.094014	0.062204	8.12403	9.11078		CREBBP	ILMN_1809583	0.107789	0.071623	15.0544	9.08777
SMARCD1	ILMN_1728845	0.050784	0.050301	6.46174	6.15601		HBE1	ILMN_1651358	0.129371	0.06667	6.01585	8.54735									TIAL1	ILMN_2351309	0.046329	0.034302	9.36349	7.82557		CD97	ILMN_1673363	0.144856	0.120658	15.6501	8.42989
PECI	ILMN_1761131	0.06882	0.049548	6.07828	6.4359		FOXO3	ILMN_1844692	0.094751	0.068854	7.61011	6.93084									ZNF146	ILMN_2054442	0.051687	0.037594	9.15701	8.01987		ADAR	ILMN_1776777	0.095368	0.072818	15.7931	7.99633
MRPS12	ILMN_2371964	0.058216	0.053582	5.45286	7.02172		WNK1	ILMN_1753165	0.051913	0.033089	8.21531	6.10424									SHOC2	ILMN_2158242	0.055172	0.042207	9.33718	7.83279		UBE1	ILMN_1683609	0.095716	0.073567	15.0855	8.66095
PLEKHB1	ILMN_1783231	0.042185	0.045374	5.28442	7.17798		SEC14L1	ILMN_2391912	0.074785	0.037478	8.77981	5.28048									CYB5R4	ILMN_1688158	0.074308	0.046704	9.51431	7.63891		ALOX5AP	ILMN_1797875	0.148399	0.114083	17.4452	6.27701
DNAJC9	ILMN_1799516	0.051107	0.037725	7.12994	5.2959		TPM1	ILMN_2360710	0.078143	0.031257	8.04309	5.94805									ST8SIA4	ILMN_1756937	0.068652	0.038815	11.2776	5.87159		MARCKS	ILMN_1807042	0.11828	0.103652	14.0878	9.62444
NIPSNAP1	ILMN_1805916	0.041636	0.048127	5.25283	7.14431		HCCA2	ILMN_1706273	0.043632	0.029113	8.59858	5.34666									HMGN1	ILMN_1652123	0.064438	0.04334	10.0101	7.1382		NFIL3	ILMN_1707312	0.10128	0.052712	17.045	6.6473
SIGIRR	ILMN_1736965	0.054145	0.042551	6.04378	6.33981		NME4	ILMN_1800634	0.092705	0.049377	8.07296	5.66161									TOMM20	ILMN_1679796	0.040485	0.043541	5.88154	11.2251		NPL	ILMN_2149494	0.089306	0.057753	15.095	8.57868
DDX56	ILMN_1679405	0.047413	0.052478	5.12839	7.23275		ST3GAL1	ILMN_1683313	0.051841	0.045017	5.85572	7.82468									EFR3A	ILMN_1664776	0.063307	0.037437	11.8826	5.21381		MKNK2	ILMN_2347068	0.082587	0.079829	12.8825	10.7707
3335040000	ILMN_1661342	0.092853	0.070853	5.46051	6.87193		STAU1	ILMN_2327276	0.049003	0.02799	8.29605	5.32156									CDC42SE2	ILMN_2313926	0.07221	0.060504	6.81635	10.2517		PGCP	ILMN_2058795	0.08929	0.048908	17.5101	6.12712
NOLA2	ILMN_2365544	0.04826	0.041012	6.37426	5.92783		GRINA	ILMN_2370872	0.129091	0.095443	6.73339	6.85159									SMARCA2	ILMN_1791702	0.062461	0.045429	8.974	8.05048		AXUD1	ILMN_1703123	0.12625	0.053129	18.2413	5.36522
PCID2	ILMN_1788024	0.055851	0.04534	6.49058	5.7777		ISCU	ILMN_2409062	0.059012	0.04104	7.23146	6.22411									AZIN1	ILMN_1656682	0.080334	0.042966	10.62	6.27509		M6PRBP1	ILMN_1660021	0.104027	0.056351	17.4075	6.17478
EML4	ILMN_1718297	0.060112	0.056494	6.25933	6.00421		ITLN1	ILMN_2165993	0.058734	0.036336	6.22694	7.22562									USP38	ILMN_1704876	0.058176	0.028724	11.6991	5.15727		ALPK1	ILMN_2078697	0.105084	0.063061	16.035	7.52077
MGC52498	ILMN_2185675	0.043916	0.045151	5.77522	6.48707		ABTB1	ILMN_2367165	0.050752	0.050018	5.41937	7.87164									MCL1	ILMN_1756806	0.088042	0.064967	7.96898	8.85202		ATG16L2	ILMN_1664644	0.106044	0.056979	17.427	6.12143
C1ORF71	ILMN_1670263	0.061475	0.059169	6.29313	5.90357		BAT3	ILMN_1705364	0.039195	0.036619	6.00665	7.22347									PHIP	ILMN_1788689	0.067399	0.043294	10.672	6.14416		MLF2	ILMN_1671885	0.086866	0.044336	17.5573	5.94615
QRICH1	ILMN_1676002	0.045593	0.044614	5.62307	6.41431		FHL2	ILMN_2355831	0.057712	0.026785	7.88587	5.30363									PPP1CC	ILMN_1701855	0.066732	0.03882	11.5011	5.28992		TGFBR2	ILMN_2384241	0.077517	0.046945	17.5994	5.73281
RBL2	ILMN_1756999	0.058804	0.050092	5.5216	6.51051		SMOX	ILMN_1775380	0.095659	0.053888	6.07867	7.07687									ZNF800	ILMN_1688346	0.050709	0.032835	9.90349	6.86366		SLC45A4	ILMN_1745778	0.111741	0.066954	13.6554	9.46329
RPS3	ILMN_1760714	0.053043	0.091557	5.25528	6.71327		C18ORF8	ILMN_1719097	0.035406	0.027806	5.94529	7.08818									SPAG9	ILMN_2263718	0.061184	0.036958	9.81282	6.90359		MYST3	ILMN_2095840	0.11998	0.069712	16.0464	6.96418
PLEKHA1	ILMN_2394250	0.063151	0.05159	5.74637	6.22041		CCS	ILMN_2290998	0.047955	0.023571	7.27152	5.36693									UBE2A	ILMN_2307455	0.039951	0.039407	7.54012	9.17408		IMPA2	ILMN_2094061	0.121845	0.063602	17.107	5.88677
EEF1G	ILMN_2262288	0.092637	0.093949	6.31701	5.60903		BNIP3L	ILMN_2045419	0.068296	0.041452	6.64765	5.98037									SET	ILMN_1742238	0.044748	0.044161	7.94797	8.71622		CSNK1D	ILMN_2286870	0.074743	0.042373	16.9021	6.01763
PPRC1	ILMN_1796210	0.041563	0.039193	5.75429	5.87432		ERBB2IP	ILMN_1805024	0.025381	0.022176	6.32862	6.00576									CASP8	ILMN_1673757	0.073015	0.033073	10.2117	6.41164		VNN2	ILMN_1678939	0.120298	0.149579	11.8476	10.9965
C7ORF54	ILMN_1655961	0.05225	0.043658	5.13753	6.33397		CICE	ILMN_1790471	0.052123	0.027903	6.52104	5.39974									ARL5A	ILMN_2332558	0.059198	0.043771	8.46154	8.11283		TMEM43	ILMN_1698605	0.073401	0.052685	16.0096	6.67427
BZW2	ILMN_1676548	0.04224	0.036469	5.69954	5.65818		GDE1	ILMN_1728698	0.041097	0.031371	5.33739	6.55883									FOXN2	ILMN_1736510	0.087871	0.041065	10.812	5.73167		PRKAR1A	ILMN_1738632	0.081387	0.050863	16.1905	6.3742
IMMT	ILMN_1782579	0.055981	0.049937	5.31851	5.75803		CTTN	ILMN_2393712	0.053393	0.031256	6.05946	5.77515									FOXJ3	ILMN_2128668	0.061396	0.036457	10.1734	6.36535		MOBKL2A	ILMN_1721344	0.102632	0.062518	14.6963	7.83352
UBE2Q2	ILMN_1683817	0.056774	0.047911	5.24187	5.82984		SP2	ILMN_1666482	0.035835	0.02959	5.59484	6.19189									FBXL3	ILMN_1794187	0.054735	0.029911	10.9965	5.51324		MAP1LC3A	ILMN_1776188	0.122952	0.079377	14.7639	7.65188
C4ORF14	ILMN_1665066	0.050308	0.044283	5.77244	5.26238		FAM100B	ILMN_1775498	0.040209	0.031796	5.5448	5.7687									IFI16	ILMN_1710937	0.10647	0.053231	10.9089	5.59954		PCNX	ILMN_1740010	0.111599	0.058195	16.6019	5.77629
RNF216	ILMN_1729980	0.068149	0.047195	5.62646	5.38983		YIPF6	ILMN_1803939	0.045812	0.033025	5.10822	5.76936									VPS35	ILMN_1761721	0.067176	0.037266	9.94937	6.49975		FCGR3B	ILMN_1728639	0.182269	0.178284	13.7414	8.54116
WDR82	ILMN_1679655	0.056845	0.062276	5.03923	5.81361		MGC13057	ILMN_1787526	0.099054	0.061566	5.14343	5.56642									FAM8A1	ILMN_1807448	0.063289	0.041956	8.95993	7.47554		MAP4K4	ILMN_2375002	0.068465	0.031774	17.1855	5.05204
LOC283345	ILMN_2130180	0.061652	0.065778	5.66407	5.1095		CDKN2D	ILMN_1748883	0.059739	0.044056	5.31647	5.39264									ETS1	ILMN_2122103	0.078879	0.081124	7.54086	8.84526		DIP2B	ILMN_2180352	0.073349	0.058741	12.8324	9.38538
SLC35F2	ILMN_2075189	0.035442	0.032928	5.22009	5.45794		MSI2	ILMN_1713088	0.028121	0.021725	5.41131	5.18166									TRAF5	ILMN_1740493	0.070867	0.037646	10.1592	6.21937		IL1B	ILMN_1775501	0.143505	0.068916	16.6269	5.45293
							NEIL2	ILMN_1715680	0.031163	0.02624	5.35931	5.01155									KIDINS220	ILMN_1679232	0.060146	0.050588	6.89362	9.46796		SLC15A4	ILMN_2076463	0.094983	0.072919	14.1286	7.91613
																					H2AFY	ILMN_2373495	0.083432	0.05526	10.782	5.53093		CYP4F3	ILMN_1736190	0.154109	0.111451	14.355	7.59812
																					XRN1	ILMN_1809086	0.06763	0.035721	10.8656	5.41231		PILRA	ILMN_2362858	0.114529	0.073631	15.8556	6.07868
																					MORF4L1	ILMN_1760676	0.070278	0.048316	9.39783	6.8722		TNFRSF10C	ILMN_1672114	0.079826	0.037905	15.5369	6.38794
																					HSPA4	ILMN_2395043	0.060921	0.042157	9.17858	7.06093		RNASEL	ILMN_1671281	0.06201	0.037596	16.2036	5.6843
																					TAF7	ILMN_1759460	0.078613	0.066182	7.03928	9.11914		CHIC2	ILMN_1679428	0.075022	0.051044	14.9762	6.85824
																					NFX1	ILMN_1804610	0.053675	0.030679	9.49019	6.60406		EGLN1	ILMN_1749892	0.076028	0.036586	16.5015	5.05457
																					TBK1	ILMN_1739967	0.06239	0.047132	8.37833	7.70018		HCLS1	ILMN_1727402	0.105285	0.073314	14.8005	6.75369
																					SMC4	ILMN_2330861	0.048179	0.035271	9.99584	6.06533		TACC3	ILMN_1724407	0.080154	0.050967	15.744	5.70697
																					RAB10	ILMN_1793433	0.066759	0.040533	10.2263	5.81761		STAT5A	ILMN_1753547	0.088739	0.04871	16.0704	5.20568
																					IFIT2	ILMN_1739428	0.09964	0.067416	9.58455	6.45396		DDEF1	ILMN_1690963	0.111679	0.06254	16.1225	5.11806
																					RAB8B	ILMN_2173004	0.067506	0.044973	8.68233	7.33857		ADAM19	ILMN_1713751	0.098956	0.086198	12.9673	8.27117
																					SENP7	ILMN_2382354	0.082398	0.048146	8.88243	7.12789		LOC441124	ILMN_1778111	0.104478	0.052102	14.605	6.61395
																					DNAJB6	ILMN_2402416	0.062615	0.040382	9.93218	6.02507		C12ORF35	ILMN_1726289	0.089116	0.066392	13.0436	8.15264
																					KIAA0372	ILMN_1795911	0.03731	0.042088	7.52258	8.41002		PREX1	ILMN_1777342	0.082365	0.039178	15.5296	5.62858
																					CUGBP2	ILMN_2400947	0.07804	0.051498	9.43936	6.43461		RPRC1	ILMN_1777906	0.097606	0.052214	14.8055	6.2914
																					ZNF83	ILMN_2190414	0.087976	0.045388	9.41963	6.41011		CALCOCO1	ILMN_1774427	0.043133	0.028201	15.5836	5.38221
																					CBR4	ILMN_1813400	0.046665	0.029649	9.67316	6.1383		STK4	ILMN_1711383	0.066675	0.054667	12.8213	8.12289
																					ANXA7	ILMN_1703791	0.050573	0.041057	7.91418	7.84675		MKNK2	ILMN_1654060	0.090287	0.047565	15.5715	5.30457
																					SNAP23	ILMN_1687519	0.061936	0.053059	6.55488	9.20059		HSPA6	ILMN_1806165	0.120269	0.08565	14.4912	6.32917
																					SLC4A7	ILMN_2200917	0.090235	0.038334	10.4441	5.28107		EMR3	ILMN_1755873	0.10324	0.071258	12.9572	7.78913
																					STAMBPL1	ILMN_1682799	0.067871	0.041239	9.72944	5.96177		NINJ1	ILMN_1815086	0.142843	0.082546	15.1979	5.49404
																					TDG	ILMN_1777096	0.055484	0.027744	10.337	5.32065		NOTCH1	ILMN_1729161	0.129491	0.066808	13.5934	7.08315
																					MOAP1	ILMN_1804988	0.036752	0.041152	6.51875	9.11986		MGAM	ILMN_1714643	0.124839	0.068092	13.8732	6.72574
																					TMEM209	ILMN_1748926	0.043531	0.035956	7.89279	7.7245		FGD3	ILMN_1772686	0.095253	0.072751	11.5713	9.01305
																					ARL6IP5	ILMN_1769810	0.084427	0.053009	8.90678	6.69609		RNF130	ILMN_1729294	0.078615	0.042992	14.9222	5.60275
																					C10ORF97	ILMN_1725594	0.059863	0.030138	9.64849	5.91301		SLCO3A1	ILMN_1654735	0.075595	0.044896	14.7571	5.60992
																					CMPK1	ILMN_1738642	0.054056	0.046862	7.39573	8.16013		RAC2	ILMN_1709795	0.079487	0.055926	14.7098	5.52932
																					FBXW7	ILMN_1754279	0.053922	0.029163	10.3461	5.08502		LIMK2	ILMN_2367671	0.077179	0.036657	14.1022	6.12397
																					WIPF1	ILMN_2351298	0.073645	0.052833	8.46348	6.88468		LILRA2	ILMN_1716983	0.124279	0.09721	10.6856	9.50145
																					SOCS4	ILMN_2413259	0.037852	0.027931	7.848	7.4177		MMP9	ILMN_1796316	0.218116	0.175568	13.1586	6.92817
																					NEDD9	ILMN_2261076	0.062519	0.054443	7.00359	8.25965		TYK2	ILMN_1676955	0.069373	0.044911	14.2791	5.75994
																					SIAH1	ILMN_1711627	0.070027	0.046962	8.01189	7.25053		RNF19B	ILMN_1682081	0.080489	0.049328	12.5039	7.41529
																					CCDC14	ILMN_1677239	0.056566	0.031266	9.89152	5.36379		RBM23	ILMN_1780756	0.080321	0.053712	13.4567	6.35742
																					DDX59	ILMN_1748077	0.071243	0.032907	9.93635	5.29522		CRISPLD2	ILMN_1790689	0.144219	0.104684	12.989	6.70754
																					SPAST	ILMN_1796738	0.040777	0.034794	7.53573	7.69533		ARHGDIB	ILMN_1678143	0.07069	0.045464	14.4888	5.12818
																					CHIC2	ILMN_1679428	0.068138	0.039703	10.0467	5.13303		VNN2	ILMN_1758864	0.139321	0.120367	12.2674	7.3407
																					DIMT1L	ILMN_1803312	0.06862	0.029935	7.651	7.4953		FNIP1	ILMN_1737343	0.079867	0.054747	9.7776	9.78909
																					DIP2B	ILMN_2180352	0.069176	0.041652	9.09338	6.03093		C1RL	ILMN_1733288	0.073007	0.052544	11.7137	7.78459
																					CPD	ILMN_1703074	0.098835	0.059384	8.1152	6.91423		EMR3	ILMN_2348487	0.156826	0.098686	11.6274	7.77219
																					HSP90AA1	ILMN_1691097	0.101624	0.063108	9.47586	5.54555		HAL	ILMN_2074748	0.076147	0.05604	11.3625	7.96274
																					DEGS1	ILMN_1780058	0.087444	0.042065	9.08232	5.93021		CD300A	ILMN_1693552	0.082043	0.063095	12.4789	6.84183
																					STAT4	ILMN_1785202	0.07437	0.045873	8.33117	6.6774		VNN3	ILMN_1804935	0.109544	0.072764	12.3363	6.98213
																					MAP2K1	ILMN_1694240	0.058832	0.040082	8.85117	6.13127		MTMR3	ILMN_2380605	0.06937	0.044077	13.5396	5.73511
																					MAP3K8	ILMN_1741159	0.073931	0.037722	8.51843	6.43594		FRAT1	ILMN_1736180	0.071413	0.04204	13.3646	5.76645
																					STRAP	ILMN_1731194	0.050801	0.043916	5.61295	9.30495		SIGLEC5	ILMN_1740298	0.141295	0.07116	13.5223	5.53328
																					LANCL1	ILMN_1703697	0.048706	0.032379	9.28932	5.58143		LSP1	ILMN_1699836	0.070653	0.054981	13.0813	5.74121
																					DICER1	ILMN_1772692	0.067733	0.034091	9.42444	5.39605		SNX27	ILMN_1714401	0.081952	0.045472	13.6637	5.15145
																					ADSS	ILMN_2092664	0.057553	0.032316	9.63428	5.13508		SEC14L1	ILMN_2285802	0.119912	0.064562	12.5352	6.2642
																					TMEM181	ILMN_1710078	0.068919	0.05043	8.22755	6.51007		RGL2	ILMN_2124386	0.052033	0.044782	11.8093	6.90788
																					VAMP7	ILMN_1690524	0.050906	0.035539	8.23365	6.46524		PBX2	ILMN_1682699	0.059879	0.040321	13.0979	5.44268
																					RAB11A	ILMN_1712312	0.06115	0.03791	9.4365	5.25301		CTBS	ILMN_2144573	0.080727	0.047799	12.1299	6.35336
																					DDX47	ILMN_1814859	0.044566	0.030491	8.01715	6.65635		LOC730740	ILMN_1748767	0.096113	0.07202	12.4827	5.96896
																					HNRNPD	ILMN_2321451	0.058936	0.056864	7.23555	7.43143		IDS	ILMN_1815445	0.079846	0.045822	12.5061	5.79348
																					CEBPZ	ILMN_1744147	0.066383	0.038178	8.40627	6.24291		KLF6	ILMN_1737406	0.078715	0.059759	13.1464	5.15032
																					CDKN1B	ILMN_2196347	0.056877	0.060868	7.488	7.1584		NCF4	ILMN_1757361	0.080578	0.041835	13.0525	5.21689
																					ARL6IP1	ILMN_1708416	0.086775	0.051297	9.09127	5.51608		USP10	ILMN_1721116	0.096771	0.096214	8.66185	9.59912
																					ARL8B	ILMN_1752837	0.055835	0.03768	8.43602	6.15655		BANP	ILMN_1663631	0.083616	0.058834	11.2947	6.9231
																					PRKCH	ILMN_1780898	0.074404	0.052758	9.1799	5.39532		TM6SF1	ILMN_1750961	0.063154	0.041218	11.8729	6.27043
																					CENTB2	ILMN_2088825	0.062721	0.044828	6.86911	7.65157		GPR109A	ILMN_1750497	0.097268	0.055084	10.4186	7.58081
																					CDV3	ILMN_1810977	0.06303	0.037307	9.05658	5.45778		MYADM	ILMN_2308849	0.14249	0.111764	12.3503	5.56995
																					SNX10	ILMN_2170949	0.068789	0.054229	6.79037	7.6842		TLN1	ILMN_1696643	0.096948	0.057217	11.947	5.78445
																					FAM45A	ILMN_1691760	0.083404	0.041312	8.67981	5.7616		CPD	ILMN_1703074	0.092932	0.070043	9.46186	7.99233
																					RASGRP1	ILMN_1768958	0.065683	0.042768	7.51058	6.87637		SRPK1	ILMN_1798804	0.092147	0.068493	10.2879	7.1353
																					HSPA9	ILMN_1679209	0.04338	0.035908	7.19817	7.13135		TREM1	ILMN_1688231	0.103416	0.079872	9.03248	8.29155
																					ACSL4	ILMN_1683598	0.08486	0.047939	7.99167	6.24613		FAM126B	ILMN_1779486	0.096809	0.058454	10.5513	6.69026
																					UTP6	ILMN_1778238	0.050158	0.035138	7.34686	6.8792		RASSF2	ILMN_1709683	0.064888	0.094563	6.06665	11.1492
																					ETS1	ILMN_1687538	0.094154	0.064062	7.57715	6.64156		MKNK1	ILMN_1750429	0.106549	0.068322	11.657	5.39036
																					XPO1	ILMN_1725121	0.057816	0.039325	8.66626	5.49476		GPR109B	ILMN_1677693	0.102973	0.056539	10.5451	6.46346
																					MTMR6	ILMN_1717180	0.068238	0.040099	8.22993	5.89224		CXCR4	ILMN_2320888	0.082112	0.079369	9.97338	6.99644
																					LOC492311	ILMN_1685854	0.041393	0.029461	8.32364	5.75325		C13ORF18	ILMN_2196550	0.098386	0.044851	11.7262	5.13796
																					SLC35E3	ILMN_1749521	0.07134	0.034446	9.01071	5.03809		TGFBR2	ILMN_1726245	0.078234	0.046733	11.5202	5.23446
																					RPS6KA5	ILMN_1657515	0.078383	0.048345	8.32982	5.67186		PPM1F	ILMN_2059535	0.105114	0.073709	10.2141	6.52585
																					DDX21	ILMN_1735461	0.041777	0.050155	5.54361	8.45601		RFFL	ILMN_1753819	0.059407	0.046382	10.1893	6.41694
																					MTO1	ILMN_2380740	0.037423	0.03488	6.10232	7.88409		MGC18216	ILMN_1744023	0.06556	0.039811	10.6201	5.97282
																					ALG6	ILMN_1771411	0.045631	0.028541	8.64177	5.29631		MPZL1	ILMN_2386008	0.088353	0.066187	8.83199	7.62302
																					PKD2	ILMN_2052891	0.042052	0.028441	7.62954	6.25773		ATP6V0B	ILMN_2353642	0.077834	0.057522	10.7951	5.5468
																					DDX46	ILMN_1727001	0.046089	0.025625	8.08555	5.69316		ATF6	ILMN_1703471	0.079245	0.057192	10.2143	6.0905
																					WDR37	ILMN_2096405	0.040183	0.040043	7.04136	6.70314		CBL	ILMN_1716080	0.063062	0.044053	11.1817	5.12305
																					TMEM49	ILMN_1692754	0.063526	0.05672	6.63891	6.96776		AHCTF1	ILMN_1747504	0.06863	0.037443	10.4162	5.79991
																					PTPLB	ILMN_1690806	0.043791	0.030505	7.77659	5.80856		C14ORF159	ILMN_1721106	0.064206	0.05492	10.016	6.13611
																					KIFAP3	ILMN_2119224	0.042459	0.029178	7.30666	6.22022		MYH9	ILMN_1722872	0.133579	0.08056	10.9267	5.18938
																					RPL15	ILMN_1762747	0.055359	0.047335	8.35979	5.15143		PTTG1IP	ILMN_2128750	0.059559	0.038972	10.936	5.1033
																					KLF12	ILMN_1714444	0.042113	0.027788	8.04474	5.40554		DPEP3	ILMN_1731275	0.081554	0.037808	10.8467	5.13966
																					SYNJ1	ILMN_1701991	0.043865	0.036257	5.92205	7.5143		GABARAPL1	ILMN_2151281	0.07224	0.046698	10.4363	5.51755
																					EIF4G2	ILMN_1761519	0.045526	0.05169	5.23455	8.16206		HSPA1A	ILMN_1789074	0.102858	0.074775	10.4318	5.39139
																					INTS8	ILMN_1759084	0.046184	0.03212	8.3483	5.01388		NDE1	ILMN_1739805	0.081515	0.067895	9.69843	6.09277
																					DR1	ILMN_1759983	0.053375	0.044936	6.10474	7.2041		IL10RB	ILMN_2230892	0.076655	0.057648	9.83349	5.95048
																					ASNSD1	ILMN_2221673	0.078988	0.051842	7.34627	5.93501		REPS2	ILMN_1724668	0.04658	0.03113	9.05624	6.61861
																					UNC50	ILMN_1766981	0.043994	0.034472	6.9164	6.2837		KRT23	ILMN_1791545	0.123116	0.074247	8.99201	6.53526
																					GTPBP4	ILMN_1742577	0.055254	0.032427	8.1489	5.00166		RNASET2	ILMN_1671565	0.086914	0.108873	7.64937	7.85282
																					HEATR5B	ILMN_2187487	0.050141	0.027513	8.06641	5.07552		SH3GLB1	ILMN_1766045	0.094809	0.058272	10.0546	5.30436
																					C10ORF137	ILMN_1791656	0.041018	0.027605	7.95579	5.10988		LOC641710	ILMN_1670410	0.076509	0.048131	9.02921	6.28269
																					ZSCAN16	ILMN_1809566	0.033312	0.032323	5.17996	7.81633		TRPM6	ILMN_1814296	0.080511	0.043809	8.07057	7.13278
																					ABHD5	ILMN_1655702	0.07708	0.058082	5.7517	7.21412		VPS37C	ILMN_1789233	0.076047	0.054386	8.95243	6.22408
																					PTGS2	ILMN_2054297	0.116166	0.063499	7.46882	5.49157		C3ORF34	ILMN_1665217	0.073588	0.047807	9.86293	5.27872
																					PPP1R12A	ILMN_1739622	0.048493	0.028809	7.48217	5.39454		MAP3K5	ILMN_1726547	0.052164	0.042557	8.84954	6.18823
																					PELI2	ILMN_1780132	0.047055	0.032952	7.05194	5.81039		LOC651309	ILMN_1742431	0.082522	0.061905	8.35427	6.63467
																					HNRPA2B1	ILMN_2369682	0.062082	0.053815	6.36704	6.49085		RBPJ	ILMN_1708537	0.049177	0.040014	8.68572	6.28025
																					PTPRE	ILMN_2383611	0.058042	0.041386	6.45373	6.38193		MARK2	ILMN_2413572	0.070507	0.046273	8.97834	5.90649
																					CEP63	ILMN_1787808	0.070394	0.051426	6.16382	6.59394		IL6R	ILMN_1696394	0.058643	0.050938	9.03371	5.78666
																					PRNP	ILMN_2360415	0.0457	0.049527	5.88621	6.86633		TMCC3	ILMN_1685493	0.048898	0.044609	8.68229	6.09711
																					LOC644799	ILMN_1675472	0.052914	0.042621	6.61733	6.12979		ITPK1	ILMN_1715674	0.081174	0.060774	9.55165	5.22745
																					NIP7	ILMN_1704305	0.038777	0.033304	6.5252	6.18378		SP110	ILMN_1731418	0.054736	0.042117	8.43546	6.14049
																					FAM122B	ILMN_2189605	0.037486	0.032848	5.80472	6.89656		HCG27	ILMN_1746436	0.090454	0.067773	8.58305	5.86096
																					C14ORF106	ILMN_1666208	0.058759	0.037085	7.05606	5.61685		ABCG1	ILMN_1794782	0.107186	0.063484	8.72305	5.43591
																					PPP1CB	ILMN_2405018	0.065711	0.05066	6.49024	6.12021		NT5C2	ILMN_1682165	0.058077	0.045563	8.87085	5.22511
																					CLEC2D	ILMN_1711702	0.062897	0.054348	5.79055	6.79645		SKAP2	ILMN_1657129	0.083601	0.066976	8.00495	6.06306
																					RBM17	ILMN_1781906	0.03934	0.032958	7.10449	5.47496		SPAG9	ILMN_2263718	0.047232	0.034927	8.28025	5.51032
																					PCM1	ILMN_1690487	0.04671	0.035197	7.16967	5.34854		SLC22A4	ILMN_1685057	0.073006	0.045669	8.34874	5.41506
																					RNF145	ILMN_1710906	0.052649	0.04686	5.28592	7.23155		TMEM157	ILMN_1712577	0.05941	0.047802	7.09669	6.05463
																					LOC151579	ILMN_1666384	0.040248	0.03599	6.08413	6.38364		MOSC1	ILMN_1799106	0.089026	0.077256	6.21951	6.906
																					CSAD	ILMN_2119692	0.058929	0.039401	7.11452	5.33765		SLC12A6	ILMN_1767992	0.036142	0.037102	7.40662	5.65658
																					CHMP2B	ILMN_1741176	0.051765	0.025071	6.92942	5.50837		GAA	ILMN_2410783	0.061543	0.060082	7.11213	5.90698
																					NSUN2	ILMN_1680129	0.050761	0.041657	6.546	5.82808		LOC255783	ILMN_1703316	0.067519	0.041354	7.76252	5.16783
																					CALM2	ILMN_1687858	0.056651	0.056394	5.54385	6.78744		JAK1	ILMN_1793384	0.062737	0.043331	7.29211	5.54212
																					ALDH9A1	ILMN_1761804	0.069186	0.0409	7.18557	5.07316		RGS2	ILMN_2197365	0.064425	0.100374	5.5422	7.14058
																					LRRK2	ILMN_1776649	0.069408	0.044382	7.13607	5.10579		KPNB1	ILMN_1703949	0.0455	0.045586	6.86537	5.78744
																					TSNAX	ILMN_1713668	0.0373	0.037868	5.46225	6.68994		ABCC5	ILMN_1706531	0.052395	0.037783	7.18687	5.3264
																					ARFIP1	ILMN_2403906	0.052625	0.037258	6.15587	5.97597		CBX7	ILMN_1657361	0.048288	0.035506	7.31565	5.10204
																					SSR1	ILMN_1750693	0.045425	0.040481	5.76109	6.34772		KIAA1009	ILMN_1781174	0.028047	0.040179	5.69959	6.58046
																					RGS2	ILMN_2197365	0.071388	0.091891	5.07808	7.02075		NCOA1	ILMN_1785785	0.048079	0.031091	7.11826	5.0496
																					AKAP11	ILMN_2293758	0.040066	0.034266	5.91787	6.15882		ST8SIA4	ILMN_1756937	0.043067	0.039528	6.77232	5.31055
																					CYP4F3	ILMN_1736190	0.101191	0.092712	5.61966	6.36589		KLF2	ILMN_1735930	0.046629	0.059494	6.13503	5.72581
																					RGS18	ILMN_2101278	0.092921	0.084694	5.43902	6.44411		PTGS2	ILMN_2054297	0.078975	0.076768	5.08807	6.61978
																					PRDM1	ILMN_1655077	0.075456	0.0513	5.01155	6.84581		GAA	ILMN_1765801	0.038923	0.040967	6.37446	5.32689
																					BIRC2	ILMN_2182704	0.082116	0.059214	5.72911	6.01567		CUGBP2	ILMN_1800638	0.042932	0.040515	5.93648	5.72175
																					ITGB1	ILMN_1723467	0.061987	0.068982	5.86081	5.84927		SPAG9	ILMN_1799104	0.036073	0.040934	5.76022	5.57249
																					ZCCHC11	ILMN_1655137	0.033765	0.031653	5.77211	5.91999		SLC22A4	ILMN_2050911	0.082264	0.048503	5.88007	5.06055
																					KIAA1434	ILMN_1701111	0.059634	0.035922	6.52971	5.14999		GNAQ	ILMN_1659923	0.042799	0.027172	5.62976	5.27692
																					PPM1D	ILMN_1670875	0.036078	0.027246	5.41755	6.14675		CD3E	ILMN_1739794	0.048163	0.046465	5.39978	5.44975
																					FLI1	ILMN_1665738	0.05877	0.049962	5.77985	5.75701		CAMK1D	ILMN_1751561	0.053876	0.050601	5.56725	5.08961
																					TSC22D2	ILMN_2124187	0.043964	0.03259	5.94635	5.55015		NUP153	ILMN_1705907	0.036544	0.02933	5.36036	5.2513
																					SMNDC1	ILMN_1691789	0.041982	0.035145	5.71815	5.77287		NPL	ILMN_1782070	0.05509	0.046226	5.23892	5.0558
																					SMARCA5	ILMN_2223130	0.038831	0.031391	5.35804	6.1214
																					C12ORF26	ILMN_1745497	0.031576	0.027592	5.22742	6.24054
																					EBAG9	ILMN_1791896	0.040587	0.033008	5.44218	5.79353
																					FOS	ILMN_1669523	0.089134	0.058042	6.11349	5.11834
																					ING1	ILMN_1662243	0.035236	0.026752	5.52576	5.69984
																					HNRNPA0	ILMN_1753279	0.039435	0.031089	5.66956	5.51575
																					UBE4A	ILMN_1739259	0.043422	0.033724	6.14782	5.00747
																					FAM126B	ILMN_1779486	0.071971	0.050854	5.00401	6.03979
																					MAT2B	ILMN_1680246	0.047931	0.036633	5.2813	5.32617
																					PSMD12	ILMN_2368971	0.033982	0.029825	5.28882	5.18021
																					UBE2N	ILMN_1793651	0.041916	0.029329	5.15602	5.12464
																					STX6	ILMN_2157951	0.033576	0.028326	5.05677	5.19366
[truncated: 11 more columns]
