# Supplementary material for: Gene expression profiles associated with acute myocardial infarction and risk of cardiovascular death
Source: Genome Med. 2014 May 30;6(5):40. doi: 10.1186/gm560 (PMC4071233; doi:10.1186/gm560)
Supplement: Additional file 8: Table S5 — List of genes associated with cardiovascular disease. [file gm560-S8.xlsx]

## Sheet: Sheet1
Probe (s)	C'some	Gene	CD133+	Axis 1 or 5?	Note on Function
ILMN_1669592	19	3318796800
ILMN_1761804	1	ALDH9A1			Metabolic pathways , Biosynthesis of secondary metabolites , Microbial metabolism in diverse environments , Valine, leucine and isoleucine degradation , Lysine degradation , Fatty acid metabolism , Arginine and proline metabolism , Propanoate metabolism , Glycolysis / Gluconeogenesis , Tryptophan metabolism , Glycerolipid metabolism , beta-Alanine metabolism , Pyruvate metabolism , Histidine meta…
ILMN_2059844	2	ANKRD44
ILMN_2041101	4	ANXA2P1
ILMN_1662426	19	AP2S1			Huntington's disease , Endocytosis , Synaptic vesicle cycle , Endocrine and other factor-regulated calcium reabsorption
ILMN_2390114	19	AP3D1			Lysosome
ILMN_1718610	16	ARHGAP17
ILMN_1751164	1	ARHGAP30
ILMN_1703477	1	ARHGEF2			Pathogenic Escherichia coli infection
ILMN_1769013	17	ASGR1
ILMN_1731783	1	ATP1A1
ILMN_1664772	1	ATP2B4
ILMN_1782057	1	ATP8B2		Axis 1
ILMN_1663631	16	BANP		Axis 5
ILMN_1726342	12	BIN2			Plant hormone signal transduction
ILMN_1772713	10	BMS1		Axis 1	Ribosome biogenesis in eukaryotes
ILMN_2185845	19	BRSK1
ILMN_1775743	12	BTG1
ILMN_1783247	10	C10ORF11
ILMN_1728965	11	C11ORF57
ILMN_1672811	1	C1ORF159
ILMN_1665300	1	C1ORF25
ILMN_1736234	1	C1ORF77
ILMN_1708016	20	C20ORF108
ILMN_1728168	20	C20ORF45
ILMN_2110496	21	C21ORF91
ILMN_1672124, ILMN_1761941	4	C4ORF18
ILMN_1783158	6	C6ORF21
ILMN_1774860	8	C8ORF53
ILMN_1652237	21	CBR3			Metabolic pathways , Arachidonic acid metabolism , Metabolism of xenobiotics by cytochrome P450
ILMN_2050023	1	CCDC23
ILMN_1764030	17	CCL23
ILMN_2377669	1	CD247	Y	Axis 1
ILMN_1796094	7	CD36	Y		Hematopoietic cell lineage , Phagosome , Adipocytokine signaling pathway , ECM-receptor interaction , Malaria , PPAR signaling pathway , Fat digestion and absorption
ILMN_1724789	11	CD59			Hematopoietic cell lineage , Complement and coagulation cascades
ILMN_1753468	12	CD63			Proteoglycans in cancer , Lysosome
ILMN_1734878	19	CD79A			B cell receptor signaling pathway , Primary immunodeficiency
ILMN_2366212	17	CD79B			B cell receptor signaling pathway
ILMN_1778557	7	CDC2L5
ILMN_2062271	17	CDK5R1	Y		Alzheimer's disease , Cocaine addiction
ILMN_2202940	12	CHPT1			Metabolic pathways , Glycerophospholipid metabolism , Ether lipid metabolism , Phosphonate and phosphinate metabolism
ILMN_1684205	15	CIB1
ILMN_2063586	1	CLIC4
ILMN_1664367	14	COQ6			Metabolic pathways , Biosynthesis of secondary metabolites , Ubiquinone and other terpenoid-quinone biosynthesis
ILMN_1707448	17	CRKRS
ILMN_1796180	11	CRY2			Circadian rhythm - plant
ILMN_1691276	18	CXXC1
ILMN_1693338	2	CYP1B1	Y		Tryptophan metabolism , Steroid hormone biosynthesis , Metabolism of xenobiotics by cytochrome P450 , Chemical carcinogenesis
ILMN_1735816	1	CYP4A11
ILMN_1700628	14	DDX24		Axis 1
ILMN_1695983	17	DDX42			Spliceosome
ILMN_1797425	12	DDX55
ILMN_1707088	1	DENND2D	Y	Axis 1
ILMN_2041161	15	DENND4A
ILMN_2078659	3	DHFRL1
ILMN_2349831	14	DICER1
ILMN_1757872	8	DKFZP761P0423
ILMN_1776021	7	EIF4H
ILMN_2214910	7	EPHB4			Axon guidance
ILMN_1687538	11	ETS1	Y	Axis 1
ILMN_1730622	14	EVL		Axis 1
ILMN_1701457	16	FAHD1			Metabolic pathways , Microbial metabolism in diverse environments , Tyrosine metabolism
ILMN_1775542	1	FAIM3		Axis 1
ILMN_1761159	12	FAM62A		Axis 1
ILMN_2362293	5	FBXO38
ILMN_2394571	5	FBXW11
ILMN_1691071	1	FCRLA
ILMN_2204876	14	FLVCR2
ILMN_1672564	1	FMO6P
ILMN_1706013, ILMN_2134538	8	FTHL11
ILMN_1750278, ILMN_2073235	9	FTHL12
ILMN_1746525, ILMN_2091846	1	FTHL2
ILMN_2173835	2	FTHL3
ILMN_1696911	X	FTHL8
ILMN_2280548	5	FYB	Y
ILMN_1739441	11	GANAB			Metabolic pathways , Protein processing in endoplasmic reticulum , N-Glycan biosynthesis
ILMN_1748473	7	GIMAP4	Y
ILMN_1807501	8	GINS4
ILMN_1791222	3	GLYCTK			Metabolic pathways , Biosynthesis of secondary metabolites , Glyoxylate and dicarboxylate metabolism , Glycerolipid metabolism , Glycine, serine and threonine metabolism
ILMN_1728107	19	GNG7			PI3K-Akt signaling pathway , Chemokine signaling pathway , Cholinergic synapse , Alcoholism , Serotonergic synapse , Dopaminergic synapse , Circadian entrainment , Retrograde endocannabinoid signaling , Glutamatergic synapse , GABAergic synapse , Morphine addiction
ILMN_1712469	15	GOLGA8A
ILMN_2264011	17	GRAP		Axis 1
ILMN_1721170	2	GREB1
ILMN_1803945	6	HCP5
ILMN_1727458	1	HDAC1		Axis 1
ILMN_1666082	16	HEATR3
ILMN_1763007	1	HIAT1
ILMN_1716195	6	HIST1H2BG
ILMN_2175894	1	HNRPR
ILMN_1738237	2	HS1BP3
ILMN_1798448	X	IDS		Axis 5	Metabolic pathways , Lysosome , Glycosaminoglycan degradation
ILMN_1703041	4	IDUA			Metabolic pathways , Lysosome , Glycosaminoglycan degradation
ILMN_2342579, ILMN_1691341	5	IL7R	Y	Axis 1	PI3K-Akt signaling pathway , Cytokine-cytokine receptor interaction , Jak-STAT signaling pathway , Hematopoietic cell lineage , Primary immunodeficiency
ILMN_1809292	7	IMMP2L
ILMN_1786920	12	JARID1A
ILMN_2063114	11	JOSD3
ILMN_2090040	1	KIAA0495
ILMN_1782222	12	KIAA1033
ILMN_2355033	7	KIAA1147		Axis 1
ILMN_1699521		KIAA1641
ILMN_1686562	8	KIF13B
ILMN_1730917	1	KMO
ILMN_1658802	1	KRTCAP2
ILMN_1746517	2	KYNU
ILMN_1765132	15	LACTB
ILMN_1809040	1	LDLRAP1	Y	Axis 1	Endocytosis
ILMN_1803788	14	LGALS3	Y
ILMN_1786303	19	LILRA3
ILMN_1669715	11	LOC285407
ILMN_1783023	5	LOC285636
ILMN_1802963	1	LOC391157
ILMN_1811909		LOC402221
ILMN_2402936	2	LOC440926		Axis 5
ILMN_1695598		LOC441775		Axis 1
ILMN_1764163	19	LOC644330
ILMN_1704284		LOC648164
ILMN_1710698		LOC648710
ILMN_1664706	1	LOC653604
ILMN_1707434	8	LOC653778
ILMN_1691949	5	LOC728554
ILMN_1662130		LOC730316
ILMN_2044453	12	LPAR5			PI3K-Akt signaling pathway
ILMN_2131756	1	LRRC40
ILMN_1795464	6	LTA			HTLV-I infection , Cytokine-cytokine receptor interaction , Herpes simplex infection , NF-kappa B signaling pathway , Type I diabetes mellitus
ILMN_1764628	1	LYPLA2			Glycerophospholipid metabolism
ILMN_1713807	1	MAN1C1	Y
ILMN_1657968	19	MAP2K2			Pathways in cancer , PI3K-Akt signaling pathway , MAPK signaling pathway , Influenza A , Hepatitis B , Proteoglycans in cancer , Regulation of actin cytoskeleton , Neurotrophin signaling pathway , T cell receptor signaling pathway , Toll-like receptor signaling pathway , Natural killer cell mediated cytotoxicity , Prostate cancer , Vascular smooth muscle contraction , B cell receptor signaling pa…
ILMN_1781104	19	MAP2K7			MAPK signaling pathway , Epstein-Barr virus infection , Protein processing in endoplasmic reticulum , Influenza A , Osteoclast differentiation , Neurotrophin signaling pathway , T cell receptor signaling pathway , Toll-like receptor signaling pathway , ErbB signaling pathway , GnRH signaling pathway , Fc epsilon RI signaling pathway
ILMN_1688775		METRNL
ILMN_1796106	5	MGAT4B
ILMN_1693107	14	MLH3			Mismatch repair
ILMN_2083243	14	MNAT1			Nucleotide excision repair , Basal transcription factors
ILMN_1774547	17	M-RIP
ILMN_2121282	6	MRPS18B			Viral carcinogenesis
ILMN_2370336	11	MS4A4A
ILMN_1652434	4	MTHFD2L
ILMN_1794074	10	MXI1
ILMN_1680618	8	MYC		Axis 1	Pathways in cancer , PI3K-Akt signaling pathway , HTLV-I infection , MAPK signaling pathway , Epstein-Barr virus infection , Transcriptional misregulation in cancer , Hepatitis B , Proteoglycans in cancer , Jak-STAT signaling pathway , Cell cycle , Small cell lung cancer , Wnt signaling pathway , Chronic myeloid leukemia , Hippo signaling pathway , ErbB signaling pathway , Colorectal cancer , Acu…
ILMN_1809931	8	NDRG1
ILMN_1667162	8	NKX3-1			Pathways in cancer , Prostate cancer
ILMN_1796976	2	NLRC4			NOD-like receptor signaling pathway , Legionellosis , Salmonella infection
ILMN_1670096	2	NRBP1
ILMN_1665291	7	NUB1
ILMN_2160005	11	NUMA1
ILMN_1669497	3	OSBPL10
ILMN_2328378	7	OSBPL3
ILMN_1722276	17	PAFAH1B1			Metabolic pathways , Ether lipid metabolism
ILMN_2385239	3	PBRM1
ILMN_1784678	1	PBX1			Transcriptional misregulation in cancer
ILMN_1802257	17	PCTP
ILMN_1684982	7	PDK4
ILMN_1805636	17	PERLD1
ILMN_1795285	5	PHF15
ILMN_2117323	1	PIK3C2B
ILMN_1719986	22	PIK3IP1		Axis 1
ILMN_1747598	6	PPP1R11
ILMN_1802843	1	PRCC			Transcriptional misregulation in cancer
ILMN_1691432	12	PRDM4			Neurotrophin signaling pathway
ILMN_1780898	14	PRKCH		Axis 1	Proinflammatory, cross-talk with S1P signaling
ILMN_1738677	17	PRPF8			Spliceosome
ILMN_1782403	17	PRR11
ILMN_1801776	19	PSG9
ILMN_1688753	8	PTDSS1			Metabolic pathways , Glycerophospholipid metabolism
ILMN_1783424	1	PUM1
ILMN_1758229	1	QSOX1
ILMN_1664030	11	RAB1B			Legionellosis
ILMN_2115434	6	RAB32
ILMN_1674135	9	RALGPS1
ILMN_2375319	11	RASGRP2			MAPK signaling pathway , Chemokine signaling pathway
ILMN_1690566	10	RASSF4
ILMN_1700604	11	RBM14
ILMN_1688299	1	RCAN3	Y
ILMN_1776602	14	RNASE4
ILMN_1660880	11	RNH1
ILMN_2141453	19	RPL18A		Axis 1
ILMN_1755733	11	RPLP2
ILMN_2320906	11	RTN3		Axis 5
ILMN_1748915	1	S100A12	Y
ILMN_2381138	18	SEH1L
ILMN_1800626	6	SESN1
ILMN_1803110	16	SF3B3			Spliceosome
ILMN_1761996, ILMN_2378868	14	SFRS5
ILMN_2409384	19	SIGLEC7
ILMN_1805996	15	SIN3A			Transcriptional misregulation in cancer , Huntington's disease
ILMN_1662483	5	SMA5
ILMN_1796349	6	SMPDL3A
ILMN_1807873	14	SNX6
ILMN_1656287	10	SPOCK2		Axis 1
ILMN_2095133	9	SPTAN1
ILMN_1756501	3	ST6GAL1		Axis 1
ILMN_1789510	11	STIP1			Prion diseases
ILMN_1711383	20	STK4		Axis 5	Pathways in cancer , MAPK signaling pathway , Non-small cell lung cancer
ILMN_2170930	15	STRC
ILMN_1808860	11	STX5			SNARE interactions in vesicular transport
ILMN_1686981	20	SULF2	Y
ILMN_1678707, ILMN_2402131	17	TAF15			Transcriptional misregulation in cancer , Basal transcription factors
ILMN_1734138	3	TATDN2
ILMN_1731048	4	TLR1			Tuberculosis , Toll-like receptor signaling pathway
ILMN_1690040	11	TM7SF2
ILMN_2172269	3	TMEM183B
ILMN_1760245	3	TMEM42
ILMN_1780141	8	TMEM66
ILMN_1672004	17	TOB1	x
ILMN_1655068	17	TOM1L2
ILMN_1737805	12	TPCN1
ILMN_2329679	22	TPST2
ILMN_2372639	19	TRAPPC5
ILMN_1666007, ILMN_2369104	14	TRAPPC6B
ILMN_2350114	13	TRIM13
ILMN_2260991	22	TSPO
ILMN_2129349	2	TSSC1
ILMN_1697777	8	TSTA3
ILMN_1790218	18	TXNL4A			Spliceosome
ILMN_1807044	9	UBAC1
ILMN_2164242	2	UBE2F			Ubiquitin mediated proteolysis
ILMN_1794914	10	UBTD1
ILMN_1718853	16	UQCRC2
ILMN_1687301	5	VCAN	Y		Cell adhesion molecules
ILMN_1667201	12	WDR51B
ILMN_1669484	3	WDR6		Axis 1
ILMN_1763364	15	WHDC1
ILMN_1664802	17	WSB1
ILMN_1759117	X	XK	Y
ILMN_2252136	17	YWHAE			PI3K-Akt signaling pathway , Epstein-Barr virus infection , Viral carcinogenesis , Neurotrophin signaling pathway , Cell cycle , Hippo signaling pathway , Oocyte meiosis , Hippo signaling pathway - fly
ILMN_2184966	8	ZHX2
ILMN_1792305	6	ZNF318
ILMN_1772876	8	ZNF395
ILMN_1797903	19	ZNF544
ILMN_1713454	19	ZNF671
ILMN_1796119	6	ZUFSP
